# Supplementary material for: Persistent activity of aerobic methane-oxidizing bacteria in anoxic lake waters due to metabolic versatility
Source: Nat Commun. 2024 Jun 21;15:5293. doi: 10.1038/s41467-024-49602-5 (PMC11192741; doi:10.1038/s41467-024-49602-5)
Supplement: Supplementary file 5 — Supplementary Dataset 2 [file 41467_2024_49602_MOESM5_ESM.xlsx]

## Sheet: Rate statistics
Supplementary Dataset 2. Statistics on rate calculations.
Process investigated	Description	Year	Depth (m)	Rate (µM d-1)	Standard error of rate (µM d-1)	R2	p value
E1: aerobic methane oxidation	Incubations were conducted with 13C-labelled methane under oxic (ca. 10 µM O2) conditions	2017	123	1.81112	0.35132	0.898566	0.00707615
		2017	135	1.17036	0.126293	0.966246	0.00132956
		2017	160	1.19525	0.0601489	0.99246	0.000139251
		2018	160	0.58942	0.168429	0.803236	0.0197473
		2018	170	4.29905	0.887123	0.886725	0.00838314
		2018	180	4.05352	0.208853	0.992099	0.000149393
		2019	174	1.54633	0.135777	0.977393	0.000726257
		2019	181	1.67354	0.14112	0.979114	0.000644606
		2019	185	1.48595	0.131288	0.977117	0.000739657
E2: anaerobic methane oxidation	Incubations were conducted with 13C-labelled methane under anoxic conditions with 15N-labelled nitrate (20 µM)	2017	123	0.0669519	0.0048305	0.984624	0.000406489
		2017	135	0.182541	0.0159755	0.977538	0.00071924
		2017	160	0.0595962	0.0103169	0.917512	0.00515764
		2018	160	0.208445	0.0417635	0.892515	0.007734
		2018	170	0.724342	0.0980922	0.947851	0.00256779
		2018	180	0.993826	0.0398572	0.995198	7.07163e-05
		2019	174	0.122125	0.0109439	0.976476	0.000771128
		2019	181	0.093591	0.0130976	0.944507	0.0028217
		2019	185	0.118331	0.00375125	0.996994	3.50034e-05
E1: methane-derived C assimilation under hypoxic conditions	Incubations were conducted with 13C-labelled methane under oxic (ca. 10 µM O2) conditions	2017	123	1.09464	0.0613563	0.990663	0.000192005
		2017	135	1.29209	0.249395	0.89947	0.00697975
		2017	160	2.14511	0.322063	0.936659	0.00344944
		2018	160	0.510781	0.107934	0.881868	0.00894239
		2018	170	1.42494	0.248519	0.916378	0.00526632
		2018	180	2.09735	0.357807	0.919699	0.00495046
		2019	174	0.591093	0.143548	0.849667	0.0129769
		2019	181	0.504321	0.146531	0.797919	0.0205919
		2019	185	0.638271	0.0951993	0.937437	0.00338528
E2: methane-derived C assimilation under anoxic conditions	Incubations were conducted with 13C-labelled methane under anoxic conditions with 15N-labelled nitrate (20 µM)	2017	123	0.0226064	0.00978534	0.640167	0.0520043
		2017	135	0.228538	0.0438037	0.90073	0.00684615
		2017	160	0.0927548	0.0246974	0.824612	0.0164941
		2018	160	0.189339	0.0123303	0.991589	0.00210708
		2018	170	0.429379	0.0742122	0.917754	0.00513457
		2018	180	0.382732	0.0884952	0.861781	0.0113936
		2019	174	0.0566784	0.00392185	0.98584	0.000359108
		2019	181	0.0427794	0.00244317	0.99031	0.000203013
		2019	185	0.0479056	0.00796219	0.923469	0.00460037
E2: denitrification rates determined as µmol N d-1	Incubations were conducted with 13C-labelled methane under anoxic conditions with 15N-labelled nitrate (20 µM)	2017	123	0.02	0.003	0.943772	0.0029
		2017	135	0.41	0.08	0.89	0.0079
		2017	160	0.46	0.07	0.94	0.0035
