# Supplementary material for: Persistent activity of aerobic methane-oxidizing bacteria in anoxic lake waters due to metabolic versatility
Source: Nat Commun. 2024 Jun 21;15:5293. doi: 10.1038/s41467-024-49602-5 (PMC11192741; doi:10.1038/s41467-024-49602-5)
Supplement: Supplementary file 7 — Supplementary Dataset 4 [file 41467_2024_49602_MOESM7_ESM.xlsx]

## Sheet: Info
Supplementary Dataset 4: Phyloflash result.
Library name	Sample name (NCBI Bioproject Accession: PRJNA977988)	Sampling date	Sample origin	Sampling depth
3485_A_insitu_123	Lake_Zug_water_column_123m_09/2017_metagenome	September 2017	Lake Zug	123 m
3485_B_insitu_135	Lake_Zug_water_column_135m_09/2017_metagenome	September 2017	Lake Zug	135 m
3485_C_insitu_160	Lake_Zug_water_column_160m_09/2017_metagenome	September 2017	Lake Zug	160 m

## Sheet: 3485_A_insitu_123
Domain	Phylum	Class	Order	Family	Genus	Reads
Bacteria	Chloroflexi	Anaerolineae	Anaerolineales	Anaerolineaceae	uncultured	5179
Bacteria	Actinobacteria	Acidimicrobiia	Microtrichales	Ilumatobacteraceae	CL500-29 marine group	3056
Bacteria	Proteobacteria	Gammaproteobacteria	Oceanospirillales	Halomonadaceae	Halomonas	2337
Bacteria	Planctomycetes	Phycisphaerae	Phycisphaerales	Phycisphaeraceae	CL500-3	1927
Bacteria	Actinobacteria	Actinobacteria	Frankiales	Sporichthyaceae	hgcI clade	1831
Bacteria	Firmicutes	Bacilli	Bacillales	Staphylococcaceae	Staphylococcus	991
Bacteria	Planctomycetes	Planctomycetacia	Gemmatales	Gemmataceae	uncultured	912
Bacteria	Proteobacteria	Gammaproteobacteria	Alteromonadales	Shewanellaceae	Shewanella	873
Bacteria	Verrucomicrobia	Verrucomicrobiae	Pedosphaerales	Pedosphaeraceae	uncultured bacterium	672
Bacteria	Verrucomicrobia	Verrucomicrobiae	Pedosphaerales	Pedosphaeraceae	uncultured Crater Lake bacterium CL120-133	639
Bacteria	Firmicutes	Bacilli	Lactobacillales	Streptococcaceae	Streptococcus	514
Bacteria	Proteobacteria	Gammaproteobacteria	Pseudomonadales	Pseudomonadaceae	Pseudomonas	499
Bacteria	Gemmatimonadetes	Gemmatimonadetes	Gemmatimonadales	Gemmatimonadaceae	uncultured	430
Bacteria	Actinobacteria	Actinobacteria	Corynebacteriales	Corynebacteriaceae	Corynebacterium 1	421
Archaea	Thaumarchaeota	Nitrososphaeria	Nitrosopumilales	Nitrosopumilaceae	Candidatus Nitrosoarchaeum	419
Bacteria	Bacteroidetes	Bacteroidia	Flavobacteriales	Crocinitomicaceae	Fluviicola	382
Archaea	Thaumarchaeota	Nitrososphaeria	Nitrosopumilales	Nitrosopumilaceae	Candidatus Nitrosopumilus	379
Bacteria	Bacteroidetes	Bacteroidia	Chitinophagales	Chitinophagaceae	Sediminibacterium	370
Bacteria	Proteobacteria	Gammaproteobacteria	Betaproteobacteriales	Burkholderiaceae	Rhodoferax	362
Bacteria	Verrucomicrobia	Verrucomicrobiae	Opitutales	Opitutaceae	Lacunisphaera	318
Bacteria	Proteobacteria	Deltaproteobacteria	Bdellovibrionales	Bdellovibrionaceae	OM27 clade	314
Bacteria	Planctomycetes	Planctomycetacia	Planctomycetales	uncultured	uncultured bacterium	306
Bacteria	Nitrospirae	Nitrospira	Nitrospirales	Nitrospiraceae	Nitrospira	295
Bacteria	Proteobacteria	Gammaproteobacteria	Betaproteobacteriales	Methylophilaceae	Methylotenera	262
Bacteria	Planctomycetes	Planctomycetacia	Planctomycetales	uncultured	uncultured Planctomyces sp.	262
Bacteria	Actinobacteria	Actinobacteria	Propionibacteriales	Propionibacteriaceae	Cutibacterium	254
Bacteria	Planctomycetes	OM190	uncultured Crater Lake bacterium CL500-15			250
Bacteria	Planctomycetes	Planctomycetacia	Planctomycetales	Rubinisphaeraceae	uncultured	237
Bacteria	Bacteroidetes	Bacteroidia	Sphingobacteriales	NS11-12 marine group	uncultured bacterium	237
Bacteria	Bacteroidetes	Bacteroidia	Flavobacteriales	Weeksellaceae	Chryseobacterium	224
Bacteria	Bacteroidetes	Bacteroidia	Bacteroidales	Prevotellaceae	Prevotella 7	215
Bacteria	Proteobacteria	Gammaproteobacteria	Betaproteobacteriales	Burkholderiaceae	Limnohabitans	213
Bacteria	Verrucomicrobia	Verrucomicrobiae	Pedosphaerales	Pedosphaeraceae	metagenome	210
Bacteria	Acidobacteria	Subgroup 6	uncultured bacterium			202
Bacteria	Proteobacteria	Alphaproteobacteria	SAR11 clade	Clade III	uncultured bacterium	183
Bacteria	Verrucomicrobia	Verrucomicrobiae	Opitutales	Opitutaceae	Opitutus	182
Bacteria	Proteobacteria	Gammaproteobacteria	Methylococcales	Methylomonaceae	Methylobacter	171
Bacteria	Bacteroidetes	Bacteroidia	Flavobacteriales	Cryomorphaceae	uncultured	166
Bacteria	Actinobacteria	Acidimicrobiia	Microtrichales	Iamiaceae	Iamia	166
Bacteria	Planctomycetes	Planctomycetacia	Pirellulales	Pirellulaceae	uncultured	164
Bacteria	Proteobacteria	Gammaproteobacteria	Betaproteobacteriales	Burkholderiaceae	GKS98 freshwater group	153
Bacteria	Proteobacteria	Deltaproteobacteria	Bradymonadales	uncultured bacterium		148
Bacteria	Bacteroidetes	Ignavibacteria	OPB56	metagenome		142
Bacteria	Cyanobacteria	Oxyphotobacteria	Synechococcales	Cyanobiaceae	Cyanobium PCC-6307	141
Bacteria	Proteobacteria	Deltaproteobacteria	Myxococcales	mle1-27	metagenome	137
Bacteria	Actinobacteria	Actinobacteria	Frankiales	Sporichthyaceae	uncultured bacterium	134
Bacteria	Planctomycetes	Phycisphaerae	Phycisphaerales	Phycisphaeraceae	uncultured	132
Bacteria	Actinobacteria	Actinobacteria	Frankiales	Sporichthyaceae	Candidatus Planktophila	131
Bacteria	Actinobacteria	Thermoleophilia	Solirubrobacterales	Solirubrobacteraceae	Conexibacter	128
Bacteria	Planctomycetes	OM190	uncultured bacterium			128
Bacteria	Proteobacteria	Gammaproteobacteria	Betaproteobacteriales	Neisseriaceae	Neisseria	122
Bacteria	Actinobacteria	Acidimicrobiia	IMCC26256	uncultured actinobacterium		118
Bacteria	Actinobacteria	Actinobacteria	PeM15	uncultured bacterium		116
Bacteria	Bacteroidetes	Bacteroidia	Cytophagales	Spirosomaceae	Pseudarcicella	115
Bacteria	Proteobacteria	Alphaproteobacteria	Caulobacterales	Caulobacteraceae	Brevundimonas	114
Bacteria	Verrucomicrobia	Verrucomicrobiae	Chthoniobacterales	Chthoniobacteraceae	Chthoniobacter	113
Bacteria	Firmicutes	Bacilli	Lactobacillales	Lactobacillaceae	Lactobacillus	111
Bacteria	Chloroflexi	SL56 marine group	marine metagenome			110
Bacteria	Bacteroidetes	Ignavibacteria	Kryptoniales	BSV26	uncultured bacterium	109
Bacteria	Proteobacteria	Gammaproteobacteria	Legionellales	Legionellaceae	Legionella	109
Bacteria	Acidobacteria	Acidobacteriia	Solibacterales	Solibacteraceae (Subgroup 3)	Paludibaculum	109
Bacteria	Proteobacteria	Gammaproteobacteria	Cellvibrionales	Cellvibrionaceae	Cellvibrio	108
Bacteria	Bacteroidetes	Bacteroidia	Chitinophagales	Chitinophagaceae	Ferruginibacter	107
Bacteria	Actinobacteria	Actinobacteria	Corynebacteriales	Mycobacteriaceae	Mycobacterium	99
Bacteria	Firmicutes	Bacilli	Lactobacillales	Aerococcaceae	Abiotrophia	97
Bacteria	Chloroflexi	SL56 marine group	uncultured bacterium			97
Bacteria	Firmicutes	Bacilli	Lactobacillales	Enterococcaceae	Enterococcus	96
Bacteria	Proteobacteria	Gammaproteobacteria	Pseudomonadales	Moraxellaceae	Acinetobacter	92
Bacteria	Dependentiae	Babeliae	Babeliales	uncultured bacterium		91
Bacteria	Acidobacteria	Subgroup 6	metagenome			91
Bacteria	Proteobacteria	Deltaproteobacteria	PB19	metagenome		90
Bacteria	Proteobacteria	Gammaproteobacteria	Betaproteobacteriales	Methylophilaceae	OM43 clade	84
Bacteria	Bacteroidetes	Bacteroidia	Sphingobacteriales	env.OPS 17	metagenome	84
Bacteria	Bacteroidetes	Bacteroidia	Sphingobacteriales	Sphingobacteriaceae	Pedobacter	80
Bacteria	Chloroflexi	Anaerolineae	Caldilineales	Caldilineaceae	uncultured	80
Bacteria	Bacteroidetes	Bacteroidia	Sphingobacteriales	env.OPS 17	uncultured bacterium	79
Bacteria	Actinobacteria	Actinobacteria	PeM15	metagenome		78
Bacteria	Patescibacteria	Gracilibacteria	Candidatus Peregrinibacteria	uncultured bacterium		78
Bacteria	Cloacimonetes	Cloacimonadia	Cloacimonadales	W27	uncultured bacterium	78
Bacteria	Firmicutes	Clostridia	Clostridiales	Family XI	Anaerococcus	77
Bacteria	Firmicutes	Bacilli	Bacillales	Bacillaceae	Bacillus	76
Bacteria	Bacteroidetes	Bacteroidia	Bacteroidales	Bacteroidaceae	Bacteroides	76
Bacteria	Proteobacteria	Gammaproteobacteria	Methylococcales	Methylomonaceae	Crenothrix	75
Bacteria	Cyanobacteria	Oxyphotobacteria	Chloroplast	uncultured bacterium		74
Bacteria	Actinobacteria	Acidimicrobiia	IMCC26256	uncultured bacterium		70
Bacteria	Proteobacteria	Gammaproteobacteria	Betaproteobacteriales	Burkholderiaceae	Massilia	68
Bacteria	Firmicutes	Clostridia	Clostridiales	Lachnospiraceae	uncultured	65
Bacteria	Cyanobacteria	Oxyphotobacteria	Nostocales	Phormidiaceae	Planktothrix NIVA-CYA 15	63
Bacteria	Proteobacteria	Gammaproteobacteria	Gammaproteobacteria Incertae Sedis	Unknown Family	Acidibacter	62
Bacteria	Bacteroidetes	Bacteroidia	Flavobacteriales	Flavobacteriaceae	Flavobacterium	62
Bacteria	Proteobacteria	Gammaproteobacteria	Alteromonadales	Marinobacteraceae	Marinobacter	62
Bacteria	Proteobacteria	Gammaproteobacteria	Betaproteobacteriales	Nitrosomonadaceae	Nitrosomonas	61
Bacteria	Proteobacteria	Deltaproteobacteria	Myxococcales	Nannocystaceae	Nannocystis	60
Bacteria	Proteobacteria	Gammaproteobacteria	Pasteurellales	Pasteurellaceae	Haemophilus	57
Bacteria	Bacteroidetes	Bacteroidia	Sphingobacteriales	NS11-12 marine group	metagenome	55
Bacteria	Planctomycetes	Planctomycetacia	Planctomycetales	uncultured	metagenome	55
Bacteria	Actinobacteria	Actinobacteria	Frankiales	Sporichthyaceae	uncultured actinobacterium	54
Bacteria	Proteobacteria	Gammaproteobacteria	Betaproteobacteriales	Nitrosomonadaceae	MND1	54
Bacteria	Acidobacteria	Subgroup 6	uncultured Acidobacteria bacterium			54
Bacteria	Proteobacteria	Gammaproteobacteria	Betaproteobacteriales	Neisseriaceae	uncultured	54
Bacteria	Proteobacteria	Gammaproteobacteria	Methylococcales	Methylomonaceae	uncultured	53
Bacteria	Proteobacteria	Gammaproteobacteria	Betaproteobacteriales	Burkholderiaceae	uncultured	53
Bacteria	Proteobacteria	Deltaproteobacteria	Oligoflexales	053A03-B-DI-P58	uncultured bacterium	52
Bacteria	Proteobacteria	Alphaproteobacteria	Reyranellales	Reyranellaceae	Reyranella	52
Bacteria	Proteobacteria	Gammaproteobacteria	Enterobacteriales	Enterobacteriaceae	Enterobacter	52
Bacteria	Proteobacteria	Gammaproteobacteria	Betaproteobacteriales	TRA3-20	uncultured bacterium	52
Bacteria	Proteobacteria	Deltaproteobacteria	PB19	uncultured delta proteobacterium		51
Bacteria	Proteobacteria	Gammaproteobacteria	CCM19a	uncultured bacterium		51
Bacteria	Proteobacteria	Gammaproteobacteria	Betaproteobacteriales	Burkholderiaceae	Curvibacter	51
Bacteria	Proteobacteria	Deltaproteobacteria	Oligoflexales	Oligoflexaceae	uncultured	50
Bacteria	Acidobacteria	Holophagae	Holophagales	Holophagaceae	marine group	50
Bacteria	Proteobacteria	Alphaproteobacteria	Rhodobacterales	Rhodobacteraceae	Paracoccus	48
Bacteria	Planctomycetes	Planctomycetacia	Pirellulales	Pirellulaceae	Pirellula	47
Bacteria	Proteobacteria	Gammaproteobacteria	Betaproteobacteriales	TRA3-20	metagenome	47
Bacteria	Proteobacteria	Gammaproteobacteria	Aeromonadales	Aeromonadaceae	Aeromonas	47
Bacteria	Armatimonadetes	Armatimonadia	Armatimonadales	Armatimonadaceae	Armatimonas	46
Bacteria	Firmicutes	Erysipelotrichia	Erysipelotrichales	Erysipelotrichaceae	Breznakia	46
Bacteria	Gemmatimonadetes	Gemmatimonadetes	Gemmatimonadales	Gemmatimonadaceae	uncultured bacterium	45
Bacteria	Verrucomicrobia	Verrucomicrobiae	uncultured	Aphanizomenon flos-aquae WA102		45
Bacteria	Acidobacteria	Acidobacteriia	Solibacterales	Solibacteraceae (Subgroup 3)	Bryobacter	44
Bacteria	Proteobacteria	Alphaproteobacteria	Rhizobiales	Rhizobiaceae	Allorhizobium-Neorhizobium-Pararhizobium-Rhizobium	43
Bacteria	Firmicutes	Bacilli	Lactobacillales	Leuconostocaceae	Weissella	43
Bacteria	Proteobacteria	Deltaproteobacteria	Myxococcales	mle1-27	uncultured delta proteobacterium	43
Bacteria	Actinobacteria	Actinobacteria	Corynebacteriales	Corynebacteriaceae	Lawsonella	43
Bacteria	Proteobacteria	Alphaproteobacteria	Elsterales	uncultured	metagenome	43
Bacteria	Firmicutes	Clostridia	Clostridiales	Ruminococcaceae	Pygmaiobacter	41
Bacteria	Gemmatimonadetes	Gemmatimonadetes	Gemmatimonadales	Gemmatimonadaceae	Gemmatimonas	41
Bacteria	Bacteroidetes	Bacteroidia	Bacteroidales	Tannerellaceae	Macellibacteroides	41
Bacteria	Firmicutes	Bacilli	Bacillales	Family XI	Gemella	40
Bacteria	Patescibacteria	Saccharimonadia	Saccharimonadales	uncultured candidate division WS5 bacterium		40
Bacteria	Proteobacteria	Alphaproteobacteria	Rhizobiales	Beijerinckiaceae	Methylobacterium	39
Bacteria	Proteobacteria	Gammaproteobacteria	Betaproteobacteriales	Burkholderiaceae	Acidovorax	39
Bacteria	Proteobacteria	Alphaproteobacteria	Rhizobiales	Hyphomicrobiaceae	Hyphomicrobium	39
Bacteria	Proteobacteria	Gammaproteobacteria	Betaproteobacteriales	Burkholderiaceae	Polynucleobacter	39
Bacteria	Planctomycetes	Planctomycetacia	Planctomycetales	Schlesneriaceae	Schlesneria	37
Bacteria	Actinobacteria	Acidimicrobiia	Microtrichales	Microtrichaceae	IMCC26207	37
Bacteria	Chloroflexi	JG30-KF-CM66	uncultured bacterium			36
Bacteria	Proteobacteria	Gammaproteobacteria	Enterobacteriales	Enterobacteriaceae	Serratia	36
Bacteria	Bacteroidetes	Bacteroidia	Bacteroidales	Prevotellaceae	Alloprevotella	36
Bacteria	Proteobacteria	Gammaproteobacteria	Enterobacteriales	Enterobacteriaceae	Escherichia-Shigella	35
Bacteria	Firmicutes	Clostridia	Clostridiales	Ruminococcaceae	Faecalibacterium	35
Bacteria	Proteobacteria	Deltaproteobacteria	PB19	uncultured bacterium		35
Bacteria	Proteobacteria	Gammaproteobacteria	Vibrionales	Vibrionaceae	Vibrio	34
Bacteria	Proteobacteria	Alphaproteobacteria	Rhodospirillales	Thalassospiraceae	Thalassospira	34
Bacteria	Bacteroidetes	Bacteroidia	Sphingobacteriales	Sphingobacteriaceae	Solitalea	33
Archaea	Euryarchaeota	Halobacteria	Halobacteriales	Haloferacaceae	Candidatus Haloectosymbiotes	32
Bacteria	Firmicutes	uncultured	uncultured bacterium			32
Bacteria	Proteobacteria	Alphaproteobacteria	Acetobacterales	Acetobacteraceae	uncultured	32
Bacteria	Planctomycetes	Planctomycetacia	Planctomycetales	Rubinisphaeraceae	SH-PL14	31
Bacteria	Acidobacteria	Acidobacteriia	Solibacterales	Solibacteraceae (Subgroup 3)	Candidatus Solibacter	31
Bacteria	Acidobacteria	Blastocatellia (Subgroup 4)	2023-11-24	uncultured bacterium		30
Bacteria	Actinobacteria	Thermoleophilia	Gaiellales	uncultured	uncultured actinobacterium	30
Bacteria	Proteobacteria	Gammaproteobacteria	Xanthomonadales	Xanthomonadaceae	Stenotrophomonas	30
Bacteria	Chloroflexi	KD4-96	uncultured bacterium			30
Bacteria	Tenericutes	Mollicutes	Mollicutes RF39	uncultured bacterium		30
Bacteria	Proteobacteria	Gammaproteobacteria	Vibrionales	Vibrionaceae	Catenococcus	29
Bacteria	Bacteroidetes	Bacteroidia	Sphingobacteriales	env.OPS 17	uncultured Bacteroidetes bacterium	29
Bacteria	Proteobacteria	Gammaproteobacteria	Oceanospirillales	Pseudohongiellaceae	Pseudohongiella	28
Bacteria	Firmicutes	Clostridia	Clostridiales	Ruminococcaceae	Ruminococcaceae UCG-008	28
Bacteria	Proteobacteria	Alphaproteobacteria	Rhizobiales	Xanthobacteraceae	Pseudolabrys	28
Bacteria	Proteobacteria	Alphaproteobacteria	Sphingomonadales	Sphingomonadaceae	Sphingomonas	28
Bacteria	Proteobacteria	Gammaproteobacteria	Enterobacteriales	Enterobacteriaceae	Pantoea	27
Bacteria	Proteobacteria	Alphaproteobacteria	Micropepsales	Micropepsaceae	uncultured	27
Bacteria	Verrucomicrobia	Verrucomicrobiae	Opitutales	Opitutaceae	Cephaloticoccus	26
Bacteria	Bacteroidetes	Bacteroidia	Sphingobacteriales	NS11-12 marine group	uncultured Bacteroidetes bacterium	26
Bacteria	Proteobacteria	Gammaproteobacteria	Oceanospirillales	Pseudohongiellaceae	BIyi10	25
Bacteria	Patescibacteria	ABY1	Candidatus Uhrbacteria	metagenome		25
Bacteria	Proteobacteria	Deltaproteobacteria	SAR324 clade(Marine group B)	uncultured delta proteobacterium		25
Bacteria	Proteobacteria	Gammaproteobacteria	Betaproteobacteriales	Methylophilaceae	Methylophilus	24
Bacteria	Bacteroidetes	Ignavibacteria	OPB56	uncultured bacterium		24
Bacteria	Actinobacteria	Thermoleophilia	Gaiellales	uncultured	metagenome	24
Bacteria	Bacteroidetes	Bacteroidia	Cytophagales	Cyclobacteriaceae	Algoriphagus	24
Bacteria	Planctomycetes	Planctomycetacia	Planctomycetales	Schlesneriaceae	Planctopirus	23
Bacteria	Proteobacteria	Alphaproteobacteria	Caulobacterales	Hyphomonadaceae	Hirschia	23
Bacteria	Actinobacteria	Acidimicrobiia	Microtrichales	uncultured	metagenome	23
Bacteria	Bacteroidetes	Bacteroidia	Flavobacteriales	Weeksellaceae	Cloacibacterium	22
Bacteria	Bacteroidetes	Bacteroidia	Bacteroidales	Barnesiellaceae	Coprobacter	22
Bacteria	Proteobacteria	Deltaproteobacteria	Oligoflexales	053A03-B-DI-P58	uncultured delta proteobacterium	22
Bacteria	Chlamydiae	Chlamydiae	Chlamydiales	cvE6	metagenome	22
Bacteria	Fusobacteria	Fusobacteriia	Fusobacteriales	Fusobacteriaceae	Fusobacterium	21
Bacteria	Proteobacteria	Deltaproteobacteria	Myxococcales	Haliangiaceae	Haliangium	21
Bacteria	Proteobacteria	Gammaproteobacteria	Oceanospirillales	Halomonadaceae	Salinicola	21
Bacteria	Proteobacteria	Alphaproteobacteria	Rhizobiales	A0839	uncultured bacterium	21
Bacteria	Bacteroidetes	Bacteroidia	Flavobacteriales	NS9 marine group	uncultured bacterium	20
Bacteria	Proteobacteria	Gammaproteobacteria	Betaproteobacteriales	Burkholderiaceae	Candidatus Symbiobacter	20
Bacteria	Proteobacteria	Deltaproteobacteria	Myxococcales	Phaselicystidaceae	Phaselicystis	20
Bacteria	Bacteroidetes	Bacteroidia	Cytophagales	Cytophagaceae	Cytophaga	20
Bacteria	Patescibacteria	Gracilibacteria	Candidatus Peregrinibacteria	Candidatus Peregrinibacteria bacterium RIFCSPLOWO2_02_FULL_48_14		20
Bacteria	Proteobacteria	Gammaproteobacteria	Betaproteobacteriales	Gallionellaceae	Candidatus Nitrotoga	20
Bacteria	Proteobacteria	Gammaproteobacteria	Methylococcales	Methylomonaceae	Methyloprofundus	20
Bacteria	Proteobacteria	Alphaproteobacteria	Rhodobacterales	Rhodobacteraceae	Cereibacter	20
Bacteria	Proteobacteria	Gammaproteobacteria	Betaproteobacteriales	Burkholderiaceae	Undibacterium	20
Bacteria	Proteobacteria	Gammaproteobacteria	Betaproteobacteriales	Hydrogenophilaceae	uncultured	19
Bacteria	Fusobacteria	Fusobacteriia	Fusobacteriales	Leptotrichiaceae	Leptotrichia	19
Bacteria	Chloroflexi	JG30-KF-CM66	metagenome			19
Bacteria	Proteobacteria	Alphaproteobacteria	Paracaedibacterales	Paracaedibacteraceae	Candidatus Finniella	19
Bacteria	Verrucomicrobia	Verrucomicrobiae	Methylacidiphilales	Methylacidiphilaceae	uncultured	19
Bacteria	Chlamydiae	Chlamydiae	Chlamydiales	Simkaniaceae	uncultured	18
Bacteria	Verrucomicrobia	Verrucomicrobiae	uncultured	uncultured Verrucomicrobia bacterium		18
Bacteria	Planctomycetes	Planctomycetacia	Gemmatales	Gemmataceae	Fimbriiglobus	18
Bacteria	Proteobacteria	Gammaproteobacteria	Betaproteobacteriales	Burkholderiaceae	Achromobacter	18
Bacteria	Proteobacteria	Alphaproteobacteria	Caulobacterales	Hyphomonadaceae	UKL13-1	18
Bacteria	Proteobacteria	Gammaproteobacteria	Betaproteobacteriales	Burkholderiaceae	Cupriavidus	17
Bacteria	Actinobacteria	Actinobacteria	Propionibacteriales	Nocardioidaceae	Nocardioides	17
Bacteria	Firmicutes	Bacilli	Bacillales	Paenibacillaceae	Paenibacillus	17
Bacteria	Proteobacteria	Gammaproteobacteria	Betaproteobacteriales	Burkholderiaceae	Variovorax	17
Bacteria	Planctomycetes	Planctomycetacia	Isosphaerales	Isosphaeraceae	uncultured	17
Bacteria	Verrucomicrobia	Verrucomicrobiae	uncultured	marine metagenome		17
Bacteria	Verrucomicrobia	Verrucomicrobiae	Verrucomicrobiales	Rubritaleaceae	Luteolibacter	17
Bacteria	Bacteroidetes	Bacteroidia	Sphingobacteriales	KD3-93	uncultured bacterium	16
Bacteria	Proteobacteria	Deltaproteobacteria	Myxococcales	Polyangiaceae	Pajaroellobacter	16
Bacteria	Proteobacteria	Deltaproteobacteria	Oligoflexales	0319-6G20	uncultured delta proteobacterium	16
Bacteria	Chlamydiae	Chlamydiae	Chlamydiales	cvE6	uncultured bacterium	16
Bacteria	Firmicutes	Bacilli	Lactobacillales	Carnobacteriaceae	Granulicatella	16
Bacteria	Proteobacteria	Gammaproteobacteria	Alteromonadales	Pseudoalteromonadaceae	Pseudoalteromonas	16
Bacteria	Actinobacteria	Acidimicrobiia	Microtrichales	Microtrichaceae	uncultured	16
Bacteria	Firmicutes	Clostridia	Clostridiales	Family XI	Finegoldia	16
Bacteria	Patescibacteria	Saccharimonadia	Saccharimonadales	uncultured bacterium		15
Bacteria	Proteobacteria	Alphaproteobacteria	Dongiales	Dongiaceae	Dongia	15
Bacteria	Proteobacteria	Gammaproteobacteria	Betaproteobacteriales	Nitrosomonadaceae	966-1	15
Bacteria	Proteobacteria	Gammaproteobacteria	Betaproteobacteriales	B1-7BS	uncultured beta proteobacterium	15
Bacteria	Bacteroidetes	Bacteroidia	Chitinophagales	Chitinophagaceae	uncultured	15
Archaea	Crenarchaeota	Bathyarchaeia	uncultured archaeon			15
Bacteria	Proteobacteria	Deltaproteobacteria	Oligoflexales	0319-6G20	uncultured bacterium	15
Bacteria	Proteobacteria	Gammaproteobacteria	Betaproteobacteriales	Nitrosomonadaceae	GOUTA6	15
Bacteria	Planctomycetes	Phycisphaerae	Phycisphaerales	Phycisphaeraceae	SM1A02	14
Bacteria	Rokubacteria	NC10	Methylomirabilales	Methylomirabilaceae	Candidatus Methylomirabilis	14
Bacteria	Proteobacteria	Alphaproteobacteria	Rhizobiales	Hyphomicrobiaceae	Pedomicrobium	14
Bacteria	Proteobacteria	Alphaproteobacteria	Acetobacterales	Acetobacteraceae	Rhodovastum	14
Bacteria	Proteobacteria	Gammaproteobacteria	Methylococcales	Methylomonaceae	Methylomarinum	14
Bacteria	Bacteroidetes	Bacteroidia	Bacteroidales	Porphyromonadaceae	Porphyromonas	14
Bacteria	Proteobacteria	Alphaproteobacteria	Rhodospirillales	uncultured	uncultured bacterium	14
Bacteria	Actinobacteria	Thermoleophilia	Gaiellales	uncultured	uncultured bacterium	14
Bacteria	Proteobacteria	Deltaproteobacteria	SAR324 clade(Marine group B)	uncultured bacterium		14
Bacteria	Proteobacteria	Gammaproteobacteria	Cellvibrionales	Spongiibacteraceae	BD1-7 clade	14
Bacteria	Firmicutes	Bacilli	Lactobacillales	Leuconostocaceae	Leuconostoc	14
Bacteria	Firmicutes	Bacilli	Lactobacillales	P5D1-392	Streptococcus sp. oral clone ASCB12	13
Archaea	Thaumarchaeota	Nitrososphaeria	Nitrosopumilales	Nitrosopumilaceae	uncultured archaeon	13
Bacteria	Verrucomicrobia	Verrucomicrobiae	Verrucomicrobiales	Verrucomicrobiaceae	uncultured	13
Bacteria	Bacteroidetes	Bacteroidia	Sphingobacteriales	NS11-12 marine group	uncultured Sphingobacteriia bacterium	13
Bacteria	Firmicutes	Clostridia	Clostridiales	Lachnospiraceae	Tyzzerella	13
Bacteria	Proteobacteria	Gammaproteobacteria	Enterobacteriales	Enterobacteriaceae	Klebsiella	13
Bacteria	Planctomycetes	Planctomycetacia	Gemmatales	Gemmataceae	Zavarzinella	13
Bacteria	Bacteroidetes	Bacteroidia	Flavobacteriales	NS9 marine group	metagenome	13
Archaea	Euryarchaeota	Methanomicrobia	Methanomicrobiales	Methanoregulaceae	Methanolinea	13
Bacteria	Patescibacteria	ABY1	Candidatus Uhrbacteria	uncultured soil bacterium		13
Bacteria	Cyanobacteria	Oxyphotobacteria	Phormidesmiales	Nodosilineaceae	Nodosilinea PCC-7104	13
Bacteria	Firmicutes	Negativicutes	Selenomonadales	Veillonellaceae	Veillonella	13
Bacteria	Lentisphaerae	Lentisphaeria	Lentisphaerales	Lentisphaeraceae	Lentisphaera	13
Bacteria	Proteobacteria	Gammaproteobacteria	Betaproteobacteriales	Burkholderiaceae	Aquabacterium	12
Bacteria	Verrucomicrobia	Verrucomicrobiae	uncultured	uncultured Opitutae bacterium		12
Bacteria	Proteobacteria	Gammaproteobacteria	Betaproteobacteriales	Burkholderiaceae	Pseudorhodoferax	12
Bacteria	Proteobacteria	Gammaproteobacteria	Betaproteobacteriales	Chitinibacteraceae	Deefgea	12
Bacteria	Bacteroidetes	Bacteroidia	Sphingobacteriales	LiUU-11-161	uncultured bacterium	12
Bacteria	Proteobacteria	Gammaproteobacteria	Enterobacteriales	Enterobacteriaceae	Citrobacter	12
Bacteria	Proteobacteria	Alphaproteobacteria	Rhizobiales	Beijerinckiaceae	alphaI cluster	12
Bacteria	Proteobacteria	Gammaproteobacteria	Betaproteobacteriales	Burkholderiaceae	Comamonas	12
Bacteria	Proteobacteria	Alphaproteobacteria	Rickettsiales	Mitochondria	uncultured bacterium	12
Bacteria	Bacteroidetes	Bacteroidia	Flavobacteriales	Cryomorphaceae	NS10 marine group	12
Bacteria	Proteobacteria	Alphaproteobacteria	uncultured	metagenome		12
Bacteria	Proteobacteria	Gammaproteobacteria	Nitrosococcales	Nitrosococcaceae	AqS1	12
Bacteria	Planctomycetes	Phycisphaerae	Phycisphaerales	Phycisphaeraceae	AKYG587	11
Bacteria	Proteobacteria	Alphaproteobacteria	Rhodospirillales	Rhodospirillaceae	uncultured	11
Bacteria	Margulisbacteria	uncultured bacterium				11
Bacteria	Bacteroidetes	Bacteroidia	Sphingobacteriales	Lentimicrobiaceae	uncultured bacterium	11
Bacteria	Bacteroidetes	Bacteroidia	Chitinophagales	uncultured	uncultured Sphingobacteriia bacterium	11
Bacteria	Bacteroidetes	Bacteroidia	Bacteroidales	Paludibacteraceae	Paludibacter	11
Bacteria	Proteobacteria	Alphaproteobacteria	Caulobacterales	Caulobacteraceae	Phenylobacterium	11
Bacteria	Actinobacteria	Acidimicrobiia	IMCC26256	Actinobacteria bacterium IMCC26256		11
Bacteria	Proteobacteria	Gammaproteobacteria	Gammaproteobacteria Incertae Sedis	Unknown Family	Candidatus Ovatusbacter	11
Bacteria	Proteobacteria	Alphaproteobacteria	Sphingomonadales	Sphingomonadaceae	Novosphingobium	11
Bacteria	Verrucomicrobia	Verrucomicrobiae	Pedosphaerales	Pedosphaeraceae	Pedosphaera	11
Bacteria	Planctomycetes	Phycisphaerae	Tepidisphaerales	WD2101 soil group	uncultured bacterium	11
Bacteria	Proteobacteria	Gammaproteobacteria	Betaproteobacteriales	B1-7BS	uncultured soil bacterium	11
Bacteria	Proteobacteria	Alphaproteobacteria	Paracaedibacterales	Paracaedibacteraceae	uncultured	10
Bacteria	Bacteroidetes	Bacteroidia	Chitinophagales	Chitinophagaceae	Dinghuibacter	10
Bacteria	Proteobacteria	Gammaproteobacteria	Alteromonadales	Colwelliaceae	Colwellia	10
Bacteria	Proteobacteria	Gammaproteobacteria	Vibrionales	Vibrionaceae	Photobacterium	10
Bacteria	Gemmatimonadetes	BD2-11 terrestrial group	metagenome			10
Bacteria	Bacteroidetes	Bacteroidia	Chitinophagales	Saprospiraceae	uncultured	10
Bacteria	Actinobacteria	Acidimicrobiia	Microtrichales	uncultured	uncultured bacterium	10
Bacteria	Proteobacteria	Alphaproteobacteria	Acetobacterales	Acetobacteraceae	Roseomonas	10
Bacteria	Proteobacteria	Alphaproteobacteria	Rhizobiales	Xanthobacteraceae	Xanthobacter	10
Bacteria	Proteobacteria	Alphaproteobacteria	Rhizobiales	Xanthobacteraceae	uncultured	10
Bacteria	BRC1	metagenome				9
Bacteria	Verrucomicrobia	Verrucomicrobiae	Arctic97B-4 marine group	uncultured bacterium		9
Bacteria	Proteobacteria	Gammaproteobacteria	Gammaproteobacteria Incertae Sedis	Unknown Family	metagenome	9
Bacteria	Firmicutes	Clostridia	Clostridiales	Family XIII	uncultured	9
Bacteria	Proteobacteria	Gammaproteobacteria	Oceanospirillales	Nitrincolaceae	Nitrincola	9
Bacteria	Patescibacteria	ABY1	Candidatus Uhrbacteria	uncultured bacterium		9
Bacteria	Proteobacteria	Deltaproteobacteria	Myxococcales	Polyangiaceae	Labilithrix	9
Bacteria	Proteobacteria	Alphaproteobacteria	Sphingomonadales	Sphingomonadaceae	uncultured	9
Bacteria	Verrucomicrobia	Verrucomicrobiae	Pedosphaerales	Pedosphaeraceae	uncultured Verrucomicrobia bacterium	9
Bacteria	Patescibacteria	Saccharimonadia	Saccharimonadales	Saccharimonadaceae	uncultured bacterium	9
Bacteria	Proteobacteria	Gammaproteobacteria	Enterobacteriales	Enterobacteriaceae	Pectobacterium	9
Bacteria	Bacteroidetes	Bacteroidia	Flavobacteriales	Weeksellaceae	Bergeyella	9
Bacteria	Proteobacteria	Alphaproteobacteria	Rhodobacterales	Rhodobacteraceae	Rhodobacter	9
Bacteria	Actinobacteria	Actinobacteria	Corynebacteriales	Corynebacteriaceae	Turicella	9
Bacteria	Proteobacteria	Gammaproteobacteria	Betaproteobacteriales	B1-7BS	uncultured bacterium	9
Bacteria	Actinobacteria	Actinobacteria	PeM15	uncultured actinobacterium		9
Bacteria	Proteobacteria	Alphaproteobacteria	Azospirillales	Azospirillaceae	Azospirillum	9
Bacteria	Proteobacteria	Deltaproteobacteria	Myxococcales	Sandaracinaceae	uncultured	8
Bacteria	Bacteroidetes	Bacteroidia	Chitinophagales	uncultured	uncultured bacterium	8
Bacteria	Firmicutes	Clostridia	Clostridiales	Clostridiaceae 1	Clostridium sensu stricto 1	8
Bacteria	Bacteroidetes	Bacteroidia	Flavobacteriales	NS9 marine group	uncultured Flavobacteriales bacterium	8
Bacteria	Proteobacteria	Alphaproteobacteria	uncultured	uncultured bacterium		8
Bacteria	Chlamydiae	Chlamydiae	Chlamydiales	Simkaniaceae	Candidatus Renichlamydia	8
Bacteria	Actinobacteria	Actinobacteria	Actinomycetales	Actinomycetaceae	Actinomyces	8
Bacteria	Bacteroidetes	Bacteroidia	Bacteroidales	Prevotellaceae	Prevotella 1	8
Bacteria	Bacteroidetes	Bacteroidia	Sphingobacteriales	KD3-93	metagenome	8
Bacteria	Armatimonadetes	Fimbriimonadia	Fimbriimonadales	Fimbriimonadaceae	uncultured bacterium	8
Bacteria	Proteobacteria	Alphaproteobacteria	Rhizobiales	Beijerinckiaceae	Methylorosula	8
Bacteria	Proteobacteria	Gammaproteobacteria	Enterobacteriales	Enterobacteriaceae	Yersinia	8
Bacteria	Proteobacteria	Gammaproteobacteria	Betaproteobacteriales	Burkholderiaceae	Inhella	8
Bacteria	Firmicutes	Clostridia	Clostridiales	Family XIII	Anaerovorax	8
Bacteria	Proteobacteria	Gammaproteobacteria	Coxiellales	Coxiellaceae	Coxiella	8
Bacteria	Proteobacteria	Gammaproteobacteria	Xanthomonadales	Xanthomonadaceae	Lysobacter	8
Bacteria	Actinobacteria	Actinobacteria	Frankiales	Sporichthyaceae	metagenome	7
Bacteria	Proteobacteria	Gammaproteobacteria	Steroidobacterales	Steroidobacteraceae	uncultured	7
Bacteria	Bacteroidetes	Bacteroidia	Flavobacteriales	Weeksellaceae	uncultured	7
Bacteria	Proteobacteria	Gammaproteobacteria	Xanthomonadales	Xanthomonadaceae	Luteimonas	7
Bacteria	Bacteroidetes	Bacteroidia	Sphingobacteriales	Lentimicrobiaceae	uncultured Sphingobacteriales bacterium	7
Bacteria	Proteobacteria	Gammaproteobacteria	Methylococcales	Methylomonaceae	pLW-20	7
Bacteria	Proteobacteria	Alphaproteobacteria	Rhodospirillales	uncultured	metagenome	7
Bacteria	Proteobacteria	Gammaproteobacteria	Alteromonadales	Moritellaceae	Moritella	7
Bacteria	Acidobacteria	Holophagae	Subgroup 7	uncultured Acidobacteria bacterium		7
Bacteria	Patescibacteria	Parcubacteria	Candidatus Nomurabacteria	uncultured bacterium		7
Bacteria	Bacteroidetes	Bacteroidia	Flavobacteriales	Flavobacteriaceae	Capnocytophaga	7
Bacteria	Firmicutes	Clostridia	Clostridiales	Ruminococcaceae	Hydrogenoanaerobacterium	7
Bacteria	Acidobacteria	Acidobacteriia	Solibacterales	Solibacteraceae (Subgroup 3)	Elev-16S-1166	7
Bacteria	Acidobacteria	Blastocatellia (Subgroup 4)	2023-11-24	metagenome		7
Bacteria	Firmicutes	Bacilli	Bacillales	Sporolactobacillaceae	Sporolactobacillus	7
Bacteria	Proteobacteria	Gammaproteobacteria	Oceanospirillales	Nitrincolaceae	Marinobacterium	7
Bacteria	Actinobacteria	Actinobacteria	Micrococcales	Microbacteriaceae	Microbacterium	7
Bacteria	Bacteroidetes	Bacteroidia	Sphingobacteriales	AKYH767	metagenome	7
Bacteria	Firmicutes	Clostridia	Clostridiales	Lachnospiraceae	Lachnoclostridium 5	7
Bacteria	Proteobacteria	Alphaproteobacteria	Rhodobacterales	Rhodobacteraceae	Pseudorhodobacter	7
Bacteria	Proteobacteria	Alphaproteobacteria	Acetobacterales	Acetobacterales Incertae Sedis	uncultured	7
Bacteria	Proteobacteria	Gammaproteobacteria	Pseudomonadales	Moraxellaceae	Psychrobacter	7
Bacteria	Actinobacteria	Acidimicrobiia	IMCC26256	uncultured soil bacterium		7
Bacteria	Patescibacteria	Parcubacteria	Candidatus Jorgensenbacteria	Parcubacteria group bacterium GW2011_GWA2_47_8b		7
Bacteria	Bacteroidetes	Bacteroidia	Cytophagales	Microscillaceae	uncultured	7
Bacteria	Proteobacteria	Gammaproteobacteria	211ds20	uncultured bacterium		7
Bacteria	Chloroflexi	TK10	uncultured bacterium			7
Bacteria	Proteobacteria	Gammaproteobacteria	Cellvibrionales	Halieaceae	Halioglobus	6
Bacteria	Acidobacteria	Subgroup 6	uncultured soil bacterium			6
Bacteria	Dependentiae	Babeliae	Babeliales	Babeliaceae	uncultured bacterium	6
Bacteria	Firmicutes	Clostridia	Clostridiales	Lachnospiraceae	Lachnotalea	6
Bacteria	Firmicutes	Bacilli	Lactobacillales	Carnobacteriaceae	Dolosigranulum	6
Bacteria	Proteobacteria	Gammaproteobacteria	Betaproteobacteriales	Rhodocyclaceae	Azospira	6
Bacteria	Bacteroidetes	Bacteroidia	Bacteroidales	Prolixibacteraceae	BSV13	6
Bacteria	Proteobacteria	Gammaproteobacteria	Betaproteobacteriales	T34	uncultured Burkholderiales bacterium	6
Bacteria	Proteobacteria	Gammaproteobacteria	Xanthomonadales	Xanthomonadaceae	Thermomonas	6
Bacteria	Proteobacteria	Alphaproteobacteria	Rhizobiales	Rhizobiales Incertae Sedis	uncultured	6
Bacteria	Bacteroidetes	Bacteroidia	Chitinophagales	37-13	uncultured bacterium	6
Bacteria	Proteobacteria	Gammaproteobacteria	Betaproteobacteriales	Burkholderiaceae	Lautropia	6
Bacteria	Proteobacteria	Gammaproteobacteria	Betaproteobacteriales	Burkholderiaceae	Bordetella	6
Bacteria	Bacteroidetes	Bacteroidia	Chitinophagales	Chitinophagaceae	Flavisolibacter	6
Bacteria	Proteobacteria	Deltaproteobacteria	Desulfovibrionales	Desulfovibrionaceae	Desulfovibrio	6
Bacteria	Firmicutes	Bacilli	Lactobacillales	Carnobacteriaceae	Carnobacterium	6
Bacteria	Proteobacteria	Gammaproteobacteria	Betaproteobacteriales	TRA3-20	uncultured beta proteobacterium	6
Bacteria	Proteobacteria	Gammaproteobacteria	Alteromonadales	Colwelliaceae	Thalassotalea	6
Bacteria	Proteobacteria	Alphaproteobacteria	Rhizobiales	Beijerinckiaceae	Bosea	6
Bacteria	Proteobacteria	Deltaproteobacteria	Bdellovibrionales	Bdellovibrionaceae	Bdellovibrio	6
Bacteria	Firmicutes	Bacilli	Bacillales	Staphylococcaceae	Aliicoccus	6
Bacteria	Proteobacteria	Gammaproteobacteria	Betaproteobacteriales	Burkholderiaceae	[Aquaspirillum] arcticum group	6
Bacteria	Proteobacteria	Gammaproteobacteria	Cellvibrionales	Halieaceae	OM60(NOR5) clade	6
Bacteria	Patescibacteria	Microgenomatia	Candidatus Roizmanbacteria	uncultured bacterium		6
Bacteria	Firmicutes	Clostridia	Clostridiales	Ruminococcaceae	Anaerofilum	6
Bacteria	Proteobacteria	Gammaproteobacteria	Enterobacteriales	Enterobacteriaceae	Plesiomonas	6
Bacteria	Chloroflexi	P2-11E	uncultured bacterium			6
Bacteria	Proteobacteria	Gammaproteobacteria	Enterobacteriales	Enterobacteriaceae	Erwinia	6
Bacteria	Proteobacteria	Alphaproteobacteria	Rickettsiales	Mitochondria	metagenome	6
Bacteria	Proteobacteria	Gammaproteobacteria	Oceanospirillales	Endozoicomonadaceae	Endozoicomonas	6
Bacteria	Proteobacteria	Gammaproteobacteria	Betaproteobacteriales	Rhodocyclaceae	Sulfuritalea	6
Bacteria	Actinobacteria	Actinobacteria	Corynebacteriales	Nocardiaceae	Gordonia	5
Bacteria	Patescibacteria	Parcubacteria	Candidatus Colwellbacteria	Candidatus Harrisonbacteria bacterium RIFCSPHIGHO2_02_FULL_40_20		5
Bacteria	Proteobacteria	Alphaproteobacteria	Rhizobiales	Rhizobiales Incertae Sedis	Phreatobacter	5
Bacteria	Firmicutes	Clostridia	Clostridiales	Ruminococcaceae	uncultured	5
Bacteria	Cyanobacteria	Oxyphotobacteria	Pseudanabaenales	Pseudanabaenaceae	Pseudanabaena PCC-7429	5
Bacteria	Firmicutes	Clostridia	Clostridiales	Family XI	Peptoniphilus	5
Archaea	Euryarchaeota	Methanomicrobia	Methanosarcinales	Methanosarcinaceae	Methanosarcina	5
Bacteria	Cyanobacteria	Oxyphotobacteria	Chloroplast	Solanum torvum		5
Bacteria	Patescibacteria	ABY1	Candidatus Uhrbacteria	Candidatus Uhrbacteria bacterium RIFCSPHIGHO2_01_FULL_47_10		5
Bacteria	Firmicutes	Clostridia	Clostridiales	Ruminococcaceae	Ruminococcaceae UCG-002	5
Bacteria	Proteobacteria	Gammaproteobacteria	Betaproteobacteriales	Nitrosomonadaceae	uncultured	5
Bacteria	Proteobacteria	Alphaproteobacteria	Elsterales	uncultured	uncultured bacterium	5
Bacteria	Proteobacteria	Gammaproteobacteria	EC3	uncultured bacterium		5
Bacteria	Proteobacteria	Alphaproteobacteria	Rickettsiales	Rickettsiaceae	Candidatus Megaira	5
Bacteria	Patescibacteria	ABY1	Candidatus Kerfeldbacteria	uncultured organism		5
Bacteria	Proteobacteria	Alphaproteobacteria	Rickettsiales	AB1	uncultured bacterium	5
Bacteria	Actinobacteria	Thermoleophilia	Solirubrobacterales	Solirubrobacteraceae	uncultured	5
Bacteria	Proteobacteria	Deltaproteobacteria	Myxococcales	Blfdi19	uncultured bacterium	5
Bacteria	Patescibacteria	ABY1	Candidatus Magasanikbacteria	Candidatus Magasanikbacteria bacterium RIFOXYD2_FULL_36_9		5
Bacteria	Actinobacteria	Acidimicrobiia	Microtrichales	Ilumatobacteraceae	uncultured	5
Bacteria	AncK6	uncultured bacterium				5
Bacteria	Proteobacteria	Gammaproteobacteria	Betaproteobacteriales	Rhodocyclaceae	Candidatus Accumulibacter	5
Bacteria	Actinobacteria	Actinobacteria	Micrococcales	Microbacteriaceae	Gulosibacter	5
Bacteria	Chlamydiae	Chlamydiae	Chlamydiales	cvE6	Chlamydiales bacterium NS11	5
Bacteria	Proteobacteria	Deltaproteobacteria	Desulfuromonadales	Geobacteraceae	Geobacter	5
Bacteria	Proteobacteria	Deltaproteobacteria	Oligoflexales	0319-6G20	metagenome	5
Bacteria	Proteobacteria	Gammaproteobacteria	Piscirickettsiales	Piscirickettsiaceae	Candidatus Endoecteinascidia	5
Bacteria	Verrucomicrobia	Verrucomicrobiae	Pedosphaerales	Pedosphaeraceae	ADurb.Bin063-1	5
Bacteria	Proteobacteria	Alphaproteobacteria	Rhizobiales	Rhizobiaceae	Aureimonas	5
Bacteria	Chloroflexi	KD4-96	metagenome			5
Bacteria	Proteobacteria	Deltaproteobacteria	Oligoflexales	0319-6G20	uncultured proteobacterium	5
Bacteria	Proteobacteria	Alphaproteobacteria	Caulobacterales	Caulobacteraceae	uncultured	5
Bacteria	Proteobacteria	Gammaproteobacteria	Betaproteobacteriales	Burkholderiaceae	Kerstersia	5
Bacteria	Proteobacteria	Gammaproteobacteria	Betaproteobacteriales	Methylophilaceae	Candidatus Methylopumilus	5
Bacteria	Proteobacteria	Gammaproteobacteria	Pseudomonadales	Moraxellaceae	Enhydrobacter	5
Bacteria	Proteobacteria	Alphaproteobacteria	Rhizobiales	Beijerinckiaceae	uncultured	5
Bacteria	Bacteroidetes	Bacteroidia	Bacteroidales	Prevotellaceae	uncultured	5
Bacteria	Kiritimatiellaeota	Kiritimatiellae	WCHB1-41	uncultured bacterium		5
Bacteria	Proteobacteria	Gammaproteobacteria	Alteromonadales	Alteromonadaceae	Rheinheimera	5
Bacteria	Actinobacteria	Acidimicrobiia	uncultured	uncultured bacterium		5
Bacteria	Proteobacteria	Gammaproteobacteria	Steroidobacterales	Woeseiaceae	Woeseia	5
Bacteria	Acidobacteria	Blastocatellia (Subgroup 4)	Pyrinomonadales	Pyrinomonadaceae	RB41	4
Bacteria	Proteobacteria	Alphaproteobacteria	Caedibacterales	Caedibacteraceae	Caedibacter	4
Bacteria	Proteobacteria	Gammaproteobacteria	Betaproteobacteriales	Burkholderiaceae	Caenimonas	4
Bacteria	Proteobacteria	Gammaproteobacteria	Betaproteobacteriales	Burkholderiaceae	Ralstonia	4
Bacteria	Patescibacteria	Microgenomatia	Candidatus Pacebacteria	Candidatus Pacebacteria bacterium RIFCSPHIGHO2_02_FULL_46_9		4
Bacteria	Verrucomicrobia	Verrucomicrobiae	uncultured	uncultured bacterium		4
Bacteria	Proteobacteria	Gammaproteobacteria	Alteromonadales	Moritellaceae	Paramoritella	4
Bacteria	Epsilonbacteraeota	Campylobacteria	Campylobacterales	Arcobacteraceae	Arcobacter	4
Bacteria	Proteobacteria	Gammaproteobacteria	Ga0077536	uncultured bacterium		4
Bacteria	Proteobacteria	Gammaproteobacteria	Betaproteobacteriales	Burkholderiaceae	Ramlibacter	4
Bacteria	Firmicutes	Negativicutes	Selenomonadales	Veillonellaceae	uncultured	4
Bacteria	Proteobacteria	Gammaproteobacteria	Oceanospirillales	Saccharospirillaceae	Reinekea	4
Bacteria	Proteobacteria	Gammaproteobacteria	Diplorickettsiales	Diplorickettsiaceae	uncultured	4
Bacteria	Proteobacteria	Gammaproteobacteria	Vibrionales	Vibrionaceae	Salinivibrio	4
Bacteria	Firmicutes	Clostridia	Clostridiales	Lachnospiraceae	Lachnospiraceae UCG-008	4
Bacteria	Actinobacteria	Acidimicrobiia	Microtrichales	Ilumatobacteraceae	Ilumatobacter	4
Bacteria	Proteobacteria	Gammaproteobacteria	Oceanospirillales	Halomonadaceae	Marinospirillum	4
Bacteria	Patescibacteria	Parcubacteria	Candidatus Jorgensenbacteria	Candidatus Adlerbacteria bacterium GW2011_GWC1_50_9		4
Bacteria	Proteobacteria	Gammaproteobacteria	CCM19a	uncultured soil bacterium		4
Bacteria	Proteobacteria	Alphaproteobacteria	Rickettsiales	Rickettsiaceae	uncultured	4
Bacteria	Proteobacteria	Gammaproteobacteria	Betaproteobacteriales	Burkholderiaceae	Alcaligenes	4
Bacteria	Proteobacteria	Gammaproteobacteria	Betaproteobacteriales	Rhodocyclaceae	Dechloromonas	4
Bacteria	Proteobacteria	Gammaproteobacteria	Arenicellales	Arenicellaceae	uncultured	4
Bacteria	Proteobacteria	Gammaproteobacteria	Alteromonadales	Shewanellaceae	Ferrimonas	4
Bacteria	Proteobacteria	Alphaproteobacteria	Sphingomonadales	Sphingomonadaceae	Sphingorhabdus	4
Bacteria	Chlamydiae	Chlamydiae	Chlamydiales	Simkaniaceae	Candidatus Rhabdochlamydia	4
Bacteria	Bacteroidetes	Bacteroidia	Bacteroidales	Prevotellaceae	Prevotellaceae UCG-004	4
Bacteria	Firmicutes	Clostridia	Clostridiales	Lachnospiraceae	Lachnoclostridium	4
Bacteria	Firmicutes	Clostridia	Clostridiales	Lachnospiraceae	Anaerostipes	4
Bacteria	Proteobacteria	Gammaproteobacteria	Methylococcales	Methylomonaceae	Methyloglobulus	4
Archaea	Crenarchaeota	Bathyarchaeia	uncultured crenarchaeote			4
Bacteria	Planctomycetes	OM190	metagenome			4
Bacteria	Proteobacteria	Gammaproteobacteria	Betaproteobacteriales	Burkholderiaceae	Ideonella	4
Bacteria	Proteobacteria	Alphaproteobacteria	Rickettsiales	SM2D12	metagenome	4
Bacteria	Actinobacteria	Actinobacteria	Frankiales	Sporichthyaceae	Sporichthya	4
Bacteria	Proteobacteria	Alphaproteobacteria	Rhodobacterales	Rhodobacteraceae	Tabrizicola	4
Bacteria	Firmicutes	Bacilli	Bacillales	Planococcaceae	Solibacillus	4
Bacteria	Cyanobacteria	Oxyphotobacteria	Nostocales	Nostocaceae	Aphanizomenon NIES81	4
Bacteria	Proteobacteria	Gammaproteobacteria	Xanthomonadales	Xanthomonadaceae	Arenimonas	4
Bacteria	Actinobacteria	Thermoleophilia	Gaiellales	Gaiellaceae	Gaiella	4
Bacteria	Proteobacteria	Gammaproteobacteria	Oceanospirillales	Nitrincolaceae	uncultured	4
Bacteria	Proteobacteria	Gammaproteobacteria	Betaproteobacteriales	Burkholderiaceae	Verticia	4
Bacteria	Proteobacteria	Alphaproteobacteria	Rhodospirillales	Magnetospirillaceae	Magnetospirillum	4
Bacteria	Acidobacteria	Acidobacteriia	Solibacterales	Solibacteraceae (Subgroup 3)	AKIW659	4
Bacteria	Cyanobacteria	Oxyphotobacteria	Synechococcales	Cyanobiaceae	Synechococcus CC9902	4
Bacteria	Proteobacteria	Gammaproteobacteria	Pseudomonadales	Moraxellaceae	uncultured	4
Bacteria	Proteobacteria	Alphaproteobacteria	Sneathiellales	Sneathiellaceae	AT-s3-44	4
Bacteria	Chlamydiae	Chlamydiae	Chlamydiales	cvE6	Gammaproteobacteria bacterium RIFCSPLOWO2_02_FULL_47_50	4
Bacteria	Proteobacteria	Deltaproteobacteria	Myxococcales	P3OB-42	uncultured bacterium	4
Bacteria	Proteobacteria	Deltaproteobacteria	Bdellovibrionales	Bacteriovoracaceae	Bacteriovorax	4
Bacteria	Proteobacteria	Gammaproteobacteria	Alteromonadales	Colwelliaceae	Litorilituus	4
Bacteria	Proteobacteria	Gammaproteobacteria	Betaproteobacteriales	Burkholderiaceae	Tibeticola	4
Bacteria	Bacteroidetes	Bacteroidia	Sphingobacteriales	env.OPS 17	uncultured Sphingobacteriales bacterium	4
Bacteria	Proteobacteria	Gammaproteobacteria	Betaproteobacteriales	Burkholderiaceae	Polaromonas	4
Bacteria	Chloroflexi	Chloroflexia	Chloroflexales	Roseiflexaceae	uncultured	4
Bacteria	Proteobacteria	Alphaproteobacteria	Caulobacterales	Caulobacteraceae	Caulobacter	4
Bacteria	Proteobacteria	Gammaproteobacteria	Enterobacteriales	Enterobacteriaceae	Hafnia-Obesumbacterium	3
Bacteria	Actinobacteria	Actinobacteria	Kineosporiales	Kineosporiaceae	Kineococcus	3
Bacteria	Proteobacteria	Gammaproteobacteria	Pasteurellales	Pasteurellaceae	Actinobacillus	3
Bacteria	Proteobacteria	Gammaproteobacteria	Gammaproteobacteria Incertae Sedis	Unknown Family	uncultured	3
Bacteria	Proteobacteria	Alphaproteobacteria	Rhizobiales	Xanthobacteraceae	Afipia	3
Bacteria	Actinobacteria	Actinobacteria	Actinomycetales	Actinomycetaceae	uncultured	3
Bacteria	Planctomycetes	OM190	uncultured Planctomycetales bacterium			3
Bacteria	Verrucomicrobia	Verrucomicrobiae	Opitutales	Opitutaceae	uncultured	3
Bacteria	Proteobacteria	Gammaproteobacteria	Betaproteobacteriales	Burkholderiaceae	Burkholderia-Caballeronia-Paraburkholderia	3
Bacteria	Firmicutes	Clostridia	Clostridiales	Lachnospiraceae	Blautia	3
Bacteria	Aquificae	Aquificae	Aquificales	Hydrogenobaculaceae	Hydrogenobaculum	3
Bacteria	Proteobacteria	Gammaproteobacteria	Betaproteobacteriales	Rhodocyclaceae	uncultured	3
Bacteria	Armatimonadetes	Fimbriimonadia	Fimbriimonadales	Fimbriimonadaceae	metagenome	3
Bacteria	Firmicutes	Clostridia	Clostridiales	Christensenellaceae	Christensenellaceae R-7 group	3
Bacteria	Proteobacteria	Gammaproteobacteria	Diplorickettsiales	Diplorickettsiaceae	Aquicella	3
Bacteria	Proteobacteria	Gammaproteobacteria	Oceanospirillales	Nitrincolaceae	Amphritea	3
Bacteria	Bacteroidetes	Bacteroidia	Flavobacteriales	Weeksellaceae	Elizabethkingia	3
Bacteria	Cyanobacteria	Oxyphotobacteria	Chloroplast	Panax ginseng		3
Bacteria	Actinobacteria	Actinobacteria	Pseudonocardiales	Pseudonocardiaceae	Pseudonocardia	3
Bacteria	Proteobacteria	Gammaproteobacteria	Enterobacteriales	Enterobacteriaceae	uncultured	3
Bacteria	Bacteroidetes	Bacteroidia	Bacteroidales	Dysgonomonadaceae	Dysgonomonas	3
Bacteria	Proteobacteria	Gammaproteobacteria	Oceanospirillales	Halomonadaceae	Chromohalobacter	3
Bacteria	Planctomycetes	Planctomycetacia	Planctomycetales	uncultured	uncultured planctomycete	3
Bacteria	Firmicutes	Bacilli	Bacillales	Thermoactinomycetaceae	Thermoactinomyces	3
Bacteria	Proteobacteria	Deltaproteobacteria	SAR324 clade(Marine group B)	metagenome		3
Bacteria	Proteobacteria	Gammaproteobacteria	Alteromonadales	Idiomarinaceae	Aliidiomarina	3
Bacteria	Bacteroidetes	Ignavibacteria	SJA-28	bioreactor sludge metagenome		3
Bacteria	Firmicutes	Clostridia	Clostridiales	Lachnospiraceae	Roseburia	3
Bacteria	Acidobacteria	Acidobacteriia	Subgroup 2	uncultured bacterium		3
Bacteria	Verrucomicrobia	Verrucomicrobiae	S-BQ2-57 soil group	uncultured bacterium		3
Bacteria	Firmicutes	Bacilli	Lactobacillales	Streptococcaceae	Lactococcus	3
Bacteria	Bacteroidetes	Bacteroidia	Bacteroidales	Prevotellaceae	Prevotella 9	3
Bacteria	Proteobacteria	Deltaproteobacteria	Myxococcales	Blfdi19	metagenome	3
Bacteria	Proteobacteria	Gammaproteobacteria	Cellvibrionales	Porticoccaceae	C1-B045	3
Bacteria	Cyanobacteria	Oxyphotobacteria	Chloroplast	Grammonema striatula		3
Bacteria	Proteobacteria	Gammaproteobacteria	Alteromonadales	Idiomarinaceae	Idiomarina	3
Bacteria	Proteobacteria	Gammaproteobacteria	Betaproteobacteriales	Nitrosomonadaceae	mle1-7	3
Bacteria	Proteobacteria	Gammaproteobacteria	Oceanospirillales	Alcanivoracaceae	Alcanivorax	3
Bacteria	Actinobacteria	Actinobacteria	Micrococcales	Microbacteriaceae	Lysinimonas	3
Bacteria	Firmicutes	Clostridia	Clostridiales	Ruminococcaceae	Ruminococcaceae UCG-013	3
Bacteria	Verrucomicrobia	Verrucomicrobiae	Chthoniobacterales	Terrimicrobiaceae	Terrimicrobium	3
Bacteria	Bacteroidetes	Bacteroidia	Cytophagales	Spirosomaceae	uncultured	3
Bacteria	Firmicutes	Bacilli	Bacillales	Bacillaceae	Fictibacillus	3
Bacteria	Patescibacteria	ABY1	Candidatus Magasanikbacteria	Candidatus Magasanikbacteria bacterium RIFCSPHIGHO2_01_FULL_41_23		3
Bacteria	Proteobacteria	Gammaproteobacteria	Xanthomonadales	Xanthomonadaceae	Pseudoxanthomonas	3
Bacteria	Actinobacteria	Actinobacteria	Micrococcales	Microbacteriaceae	Candidatus Limnoluna	3
Bacteria	Bacteroidetes	Ignavibacteria	Kryptoniales	BSV26	uncultured prokaryote	3
Bacteria	Proteobacteria	Gammaproteobacteria	Oceanospirillales	Oleiphilaceae	Oleiphilus	3
Bacteria	Patescibacteria	Parcubacteria	uncultured bacterium			3
Bacteria	Actinobacteria	MB-A2-108	uncultured bacterium			3
Bacteria	Cyanobacteria	Oxyphotobacteria	Nostocales	Nostocaceae	Nostoc PCC-7524	3
Bacteria	Patescibacteria	Parcubacteria	Candidatus Jorgensenbacteria	Parcubacteria group bacterium GW2011_GWA2_47_9		3
Bacteria	Proteobacteria	Gammaproteobacteria	Betaproteobacteriales	Methylophilaceae	uncultured	3
Bacteria	Proteobacteria	Gammaproteobacteria	Enterobacteriales	Enterobacteriaceae	Kluyvera	3
Bacteria	Proteobacteria	Gammaproteobacteria	Enterobacteriales	Enterobacteriaceae	Buttiauxella	3
Bacteria	Proteobacteria	Gammaproteobacteria	Alteromonadales	Shewanellaceae	Psychrobium	3
Bacteria	Proteobacteria	Alphaproteobacteria	Rhizobiales	Xanthobacteraceae	Bradyrhizobium	3
Bacteria	Patescibacteria	Parcubacteria	Candidatus Adlerbacteria	metagenome		3
Bacteria	Proteobacteria	Gammaproteobacteria	Betaproteobacteriales	TRA3-20	uncultured prokaryote	3
Bacteria	Bacteroidetes	Bacteroidia	Flavobacteriales	Crocinitomicaceae	Lishizhenia	3
Bacteria	Planctomycetes	vadinHA49	uncultured bacterium			3
Bacteria	Acidobacteria	Subgroup 5	uncultured bacterium			3
Bacteria	Firmicutes	Bacilli	Lactobacillales	Carnobacteriaceae	Desemzia	3
Bacteria	Proteobacteria	Alphaproteobacteria	Rhodospirillales	uncultured	uncultured alpha proteobacterium	3
Bacteria	Proteobacteria	Alphaproteobacteria	Sphingomonadales	Sphingomonadaceae	Sphingobium	3
Bacteria	Proteobacteria	Alphaproteobacteria	Acetobacterales	Acetobacteraceae	Rhodopila	3
Bacteria	Patescibacteria	ABY1	Candidatus Magasanikbacteria	Parcubacteria bacterium SG8_24		3
Bacteria	Proteobacteria	Gammaproteobacteria	Enterobacteriales	Enterobacteriaceae	Providencia	3
Bacteria	Proteobacteria	Alphaproteobacteria	Sneathiellales	Sneathiellaceae	Taonella	3
Bacteria	Firmicutes	Erysipelotrichia	Erysipelotrichales	Erysipelotrichaceae	Erysipelatoclostridium	3
Bacteria	Proteobacteria	Gammaproteobacteria	Enterobacteriales	Enterobacteriaceae	Raoultella	3
Bacteria	Proteobacteria	Gammaproteobacteria	Betaproteobacteriales	Burkholderiaceae	Paucibacter	3
Bacteria	Margulisbacteria	metagenome				3
Bacteria	Proteobacteria	Gammaproteobacteria	Betaproteobacteriales	Burkholderiaceae	Simplicispira	3
Bacteria	Proteobacteria	Gammaproteobacteria	Betaproteobacteriales	Nitrosomonadaceae	Nitrosospira	3
Bacteria	Proteobacteria	Gammaproteobacteria	Oceanospirillales	Marinomonadaceae	Marinomonas	3
Bacteria	Patescibacteria	ABY1	Candidatus Magasanikbacteria	Candidatus Magasanikbacteria bacterium RIFOXYD12_FULL_33_17		3
Bacteria	Bacteroidetes	Bacteroidia	Cytophagales	Cytophagaceae	Rhodocytophaga	3
Bacteria	Actinobacteria	Actinobacteria	Micrococcales	Microbacteriaceae	Leucobacter	3
Bacteria	Cyanobacteria	Oxyphotobacteria	Chloroplast	Pseudochloris wilhelmii		2
Bacteria	Firmicutes	Bacilli	Bacillales	Planococcaceae	Planomicrobium	2
Bacteria	Proteobacteria	Gammaproteobacteria	MBMPE27	uncultured bacterium		2
Bacteria	Actinobacteria	Actinobacteria	Pseudonocardiales	Pseudonocardiaceae	Saccharomonospora	2
Bacteria	Proteobacteria	Gammaproteobacteria	Cardiobacteriales	Cardiobacteriaceae	uncultured	2
Bacteria	Proteobacteria	Gammaproteobacteria	Enterobacteriales	Enterobacteriaceae	Enterobacillus	2
Bacteria	Bacteroidetes	Bacteroidia	Bacteroidales	F082	uncultured rumen bacterium	2
Bacteria	Bacteroidetes	Bacteroidia	Cytophagales	Cyclobacteriaceae	Marinoscillum	2
Bacteria	Proteobacteria	Deltaproteobacteria	Oligoflexales	Oligoflexaceae	Silvanigrella	2
Bacteria	Omnitrophicaeota	uncultured bacterium				2
Archaea	Euryarchaeota	Halobacteria	Halobacteriales	Halobacteriaceae	Halobacterium	2
Bacteria	Proteobacteria	Gammaproteobacteria	Beggiatoales	Beggiatoaceae	uncultured	2
Bacteria	Actinobacteria	Actinobacteria	Micrococcales	Micrococcaceae	Citricoccus	2
Bacteria	Cyanobacteria	Oxyphotobacteria	Chloroplast	Oocystis solitaria		2
Bacteria	Bacteroidetes	Bacteroidia	Chitinophagales	Saprospiraceae	Candidatus Aquirestis	2
Bacteria	Actinobacteria	Actinobacteria	Propionibacteriales	Propionibacteriaceae	Pseudopropionibacterium	2
Bacteria	Proteobacteria	Gammaproteobacteria	Betaproteobacteriales	Burkholderiaceae	Herbaspirillum	2
Bacteria	Proteobacteria	Gammaproteobacteria	Betaproteobacteriales	Burkholderiaceae	Alicycliphilus	2
Bacteria	Proteobacteria	Alphaproteobacteria	Holosporales	Holosporaceae	uncultured	2
Bacteria	Tenericutes	Mollicutes	Mollicutes RF39	uncultured rumen bacterium		2
Bacteria	Proteobacteria	Gammaproteobacteria	Aeromonadales	Aeromonadaceae	Oceanisphaera	2
Bacteria	Gemmatimonadetes	BD2-11 terrestrial group	uncultured bacterium			2
Bacteria	Verrucomicrobia	Verrucomicrobiae	Chthoniobacterales	Chthoniobacteraceae	LD29	2
Bacteria	Proteobacteria	Deltaproteobacteria	Myxococcales	Blfdi19	uncultured prokaryote	2
Bacteria	Proteobacteria	Gammaproteobacteria	Nitrosococcales	Nitrosococcaceae	MSB-1D1	2
Bacteria	Proteobacteria	Gammaproteobacteria	Alteromonadales	Psychromonadaceae	Psychromonas	2
Archaea	Euryarchaeota	Thermoplasmata	Marine Benthic Group D and DHVEG-1	uncultured archaeon		2
Bacteria	Proteobacteria	Gammaproteobacteria	Nitrococcales	Nitrococcaceae	Spiribacter	2
Bacteria	Proteobacteria	Alphaproteobacteria	Rhizobiales	Xanthobacteraceae	Ancylobacter	2
Bacteria	Actinobacteria	Actinobacteria	Corynebacteriales	Corynebacteriaceae	Corynebacterium	2
Bacteria	Proteobacteria	Gammaproteobacteria	Oceanospirillales	Halomonadaceae	Kushneria	2
Bacteria	Bacteroidetes	Bacteroidia	Chitinophagales	37-13	metagenome	2
Bacteria	Proteobacteria	Alphaproteobacteria	Thalassobaculales	uncultured	metagenome	2
Bacteria	Proteobacteria	Gammaproteobacteria	Xanthomonadales	Xanthomonadaceae	uncultured	2
Bacteria	Planctomycetes	vadinHA49	uncultured Planctomycetales bacterium			2
Bacteria	Proteobacteria	Alphaproteobacteria	Rhizobiales	Xanthobacteraceae	Aquabacter	2
Bacteria	Chloroflexi	Ktedonobacteria	Ktedonobacterales	Ktedonobacteraceae	G12-WMSP1	2
Bacteria	Bacteroidetes	Bacteroidia	Bacteroidetes VC2.1 Bac22	metagenome		2
Bacteria	Planctomycetes	Planctomycetacia	Planctomycetales	Rubinisphaeraceae	Planctomicrobium	2
Bacteria	Bacteroidetes	Ignavibacteria	Kryptoniales	BSV26	uncultured Chlorobi bacterium	2
Bacteria	Firmicutes	Clostridia	Clostridiales	Ruminococcaceae	Ruminococcaceae NK4A214 group	2
Bacteria	Proteobacteria	Alphaproteobacteria	Acetobacterales	Acetobacteraceae	Komagataeibacter	2
Bacteria	Cyanobacteria	Oxyphotobacteria	Chloroplast	uncultured eukaryote		2
Bacteria	Proteobacteria	Deltaproteobacteria	Oligoflexales	Oligoflexaceae	Pseudobacteriovorax	2
Bacteria	Firmicutes	Bacilli	Bacillales	Bacillaceae	Gracilibacillus	2
Bacteria	Bacteroidetes	Bacteroidia	Sphingobacteriales	NS11-12 marine group	uncultured Flexibacteraceae bacterium	2
Bacteria	WPS-2	uncultured bacterium				2
Bacteria	Proteobacteria	Gammaproteobacteria	Betaproteobacteriales	Nitrosomonadaceae	cr616	2
Bacteria	Firmicutes	Erysipelotrichia	Erysipelotrichales	Erysipelotrichaceae	Solobacterium	2
Bacteria	Proteobacteria	Gammaproteobacteria	Alteromonadales	Colwelliaceae	uncultured	2
Bacteria	Proteobacteria	Gammaproteobacteria	Betaproteobacteriales	Burkholderiaceae	Diaphorobacter	2
Bacteria	Actinobacteria	Actinobacteria	Micrococcales	Microbacteriaceae	Galbitalea	2
Bacteria	Proteobacteria	Gammaproteobacteria	Ga0077536	metagenome		2
Bacteria	Bacteroidetes	Bacteroidia	Cytophagales	Spirosomaceae	Spirosoma	2
Bacteria	Verrucomicrobia	Verrucomicrobiae	Arctic97B-4 marine group	uncultured organism		2
Bacteria	Acidobacteria	Subgroup 6	uncultured Acidobacteriales bacterium			2
Bacteria	Actinobacteria	Actinobacteria	Corynebacteriales	Nocardiaceae	Rhodococcus	2
Bacteria	Proteobacteria	Alphaproteobacteria	Caulobacterales	Hyphomonadaceae	Robiginitomaculum	2
Bacteria	Bacteroidetes	Ignavibacteria	Kryptoniales	BSV26	denitrifying bacterium enrichment culture clone NOA_1_E9	2
Bacteria	Proteobacteria	Alphaproteobacteria	Rhizobiales	KF-JG30-B3	metagenome	2
Bacteria	Actinobacteria	Actinobacteria	Micrococcales	Brevibacteriaceae	Brevibacterium	2
Bacteria	Proteobacteria	Alphaproteobacteria	Rickettsiales	Midichloriaceae	MD3-55	2
Bacteria	Planctomycetes	Planctomycetacia	Isosphaerales	Isosphaeraceae	Singulisphaera	2
Bacteria	Proteobacteria	Gammaproteobacteria	CCM19a	uncultured gamma proteobacterium		2
Bacteria	Actinobacteria	Actinobacteria	Corynebacteriales	Dietziaceae	Dietzia	2
Bacteria	Proteobacteria	Gammaproteobacteria	Oceanospirillales	Nitrincolaceae	Neptunomonas	2
Bacteria	Proteobacteria	Gammaproteobacteria	Methylococcales	Methylomonaceae	Methylomonas	2
Bacteria	Proteobacteria	Gammaproteobacteria	Nitrococcales	Halorhodospiraceae	Halorhodospira	2
Bacteria	Proteobacteria	Gammaproteobacteria	Oceanospirillales	Nitrincolaceae	Neptuniibacter	2
Bacteria	Proteobacteria	Gammaproteobacteria	Betaproteobacteriales	B1-7BS	metagenome	2
Bacteria	Proteobacteria	Gammaproteobacteria	Nitrococcales	Nitrococcaceae	Aquisalimonas	2
Bacteria	Chloroflexi	Anaerolineae	RBG-13-54-9	uncultured bacterium		2
Bacteria	Chloroflexi	OLB14	bacterium SCGC AG-212-C10			2
Bacteria	Acidobacteria	Subgroup 18	uncultured bacterium			2
Bacteria	Firmicutes	Bacilli	Bacillales	Bacillaceae	Ureibacillus	2
Bacteria	Proteobacteria	Gammaproteobacteria	Betaproteobacteriales	Burkholderiaceae	Pusillimonas	2
Bacteria	Firmicutes	Negativicutes	Selenomonadales	Veillonellaceae	Anaerosporomusa	2
Archaea	Thaumarchaeota	Marine Benthic Group A	uncultured crenarchaeote			2
Bacteria	Proteobacteria	Gammaproteobacteria	Nitrosococcales	Nitrosococcaceae	Inmirania	2
Bacteria	Proteobacteria	Gammaproteobacteria	Enterobacteriales	Enterobacteriaceae	Cronobacter	2
Bacteria	Proteobacteria	Gammaproteobacteria	MBAE14	uncultured gamma proteobacterium		2
Bacteria	Proteobacteria	Alphaproteobacteria	Rhizobiales	Xanthobacteraceae	Rhodopseudomonas	2
Bacteria	Bacteroidetes	Ignavibacteria	Kryptoniales	BSV26	uncultured bacterium GR-296.II.11	2
Bacteria	Proteobacteria	Alphaproteobacteria	Caulobacterales	Hyphomonadaceae	SWB02	2
Bacteria	Proteobacteria	Gammaproteobacteria	Enterobacteriales	Enterobacteriaceae	Morganella	2
Bacteria	Proteobacteria	Alphaproteobacteria	Rhodobacterales	Rhodobacteraceae	Rubellimicrobium	2
Archaea	Nanoarchaeaeota	Woesearchaeia	uncultured euryarchaeote			2
Bacteria	Proteobacteria	Deltaproteobacteria	Myxococcales	Blfdi19	uncultured Cystobacterineae bacterium	2
Bacteria	Actinobacteria	Actinobacteria	Pseudonocardiales	Pseudonocardiaceae	Saccharopolyspora	2
Bacteria	Proteobacteria	Alphaproteobacteria	Azospirillales	Azospirillaceae	uncultured	2
Bacteria	Patescibacteria	Parcubacteria	Candidatus Nomurabacteria	Candidatus Nomurabacteria bacterium RIFOXYB1_FULL_36_10		2
Bacteria	Bacteroidetes	Bacteroidia	Bacteroidales	Bacteroidetes BD2-2	uncultured bacterium	2
Bacteria	Patescibacteria	Parcubacteria	Candidatus Moranbacteria	uncultured bacterium		2
Bacteria	Proteobacteria	Alphaproteobacteria	Rhizobiales	Rhizobiaceae	Shinella	2
Bacteria	Patescibacteria	ABY1	Candidatus Uhrbacteria	marine metagenome		2
Bacteria	Proteobacteria	Gammaproteobacteria	Enterobacteriales	Enterobacteriaceae	Rahnella	2
Bacteria	Firmicutes	Bacilli	Bacillales	Paenibacillaceae	Brevibacillus	2
Bacteria	Cyanobacteria	Oxyphotobacteria	Chloroplast	uncultured organism		2
Archaea	Euryarchaeota	Methanomicrobia	Methanosarcinales	ANME-2a-2b	uncultured archaeon	2
Bacteria	Chloroflexi	Anaerolineae	Anaerolineales	Anaerolineaceae	UTCFX1	2
Bacteria	Cyanobacteria	Oxyphotobacteria	Chloroplast	Ulnaria acus		2
Bacteria	Bacteroidetes	Bacteroidia	Chitinophagales	Saprospiraceae	Haliscomenobacter	2
Bacteria	Acidobacteria	Subgroup 25	uncultured bacterium			2
Bacteria	Chloroflexi	OLB14	Chloroflexi bacterium OLB14			2
Bacteria	Proteobacteria	Gammaproteobacteria	Enterobacteriales	Enterobacteriaceae	Lelliottia	2
Bacteria	Patescibacteria	ABY1	Candidatus Magasanikbacteria	Candidatus Magasanikbacteria bacterium RIFOXYB2_FULL_38_10		2
Bacteria	Proteobacteria	Deltaproteobacteria	MBNT15	uncultured bacterium		2
Bacteria	Proteobacteria	Gammaproteobacteria	Enterobacteriales	Enterobacteriaceae	Buchnera	2
Bacteria	Planctomycetes	vadinHA49	uncultured organism			2
Bacteria	Proteobacteria	Gammaproteobacteria	Ectothiorhodospirales	Thioalkalispiraceae	Thioprofundum	2
Bacteria	Bacteroidetes	Bacteroidia	Bacteroidales	Bacteroidales RF16 group	uncultured bacterium	2
Bacteria	Proteobacteria	Alphaproteobacteria	Rhizobiales	Devosiaceae	Devosia	2
Bacteria	Actinobacteria	Actinobacteria	Micromonosporales	Micromonosporaceae	Longispora	2
Bacteria	Firmicutes	Bacilli	Bacillales	Bacillaceae	Oceanobacillus	2
Bacteria	Actinobacteria	Acidimicrobiia	Microtrichales	Microtrichaceae	Sva0996 marine group	2
Bacteria	Spirochaetes	Leptospirae	Leptospirales	Leptospiraceae	Leptospira	2
Bacteria	Cyanobacteria	Oxyphotobacteria	Chloroplast	uncultured diatom		2
Bacteria	Proteobacteria	Gammaproteobacteria	Betaproteobacteriales	Hydrogenophilaceae	Thiobacillus	2
Bacteria	Proteobacteria	Gammaproteobacteria	Oceanospirillales	Nitrincolaceae	Profundimonas	2
Bacteria	Proteobacteria	Gammaproteobacteria	Cellvibrionales	Porticoccaceae	Porticoccus	2
Bacteria	Firmicutes	Bacilli	Lactobacillales	Carnobacteriaceae	Pisciglobus	2
Bacteria	Bacteroidetes	Bacteroidia	Bacteroidales	Prevotellaceae	Prevotella	2
Bacteria	Proteobacteria	Alphaproteobacteria	Acetobacterales	Acetobacteraceae	Acidiphilium	2
Bacteria	Firmicutes	Clostridia	Clostridiales	Clostridiaceae 1	Clostridium sensu stricto 13	2
Bacteria	Bacteroidetes	Bacteroidia	Sphingobacteriales	Lentimicrobiaceae	uncultured prokaryote	2
Bacteria	Cyanobacteria	Oxyphotobacteria	Nostocales	Nostocaceae	Sphaerospermopsis BCCUSP55	2
Bacteria	Proteobacteria	Gammaproteobacteria	Betaproteobacteriales	Rhodocyclaceae	Azonexus	2
Bacteria	Proteobacteria	Alphaproteobacteria	Rhizobiales	Beijerinckiaceae	FukuN57	2
Bacteria	Firmicutes	Bacilli	Bacillales	Family XII	Exiguobacterium	2
Bacteria	Proteobacteria	Gammaproteobacteria	Alteromonadales	Alteromonadaceae	Alteromonas	2
Bacteria	Proteobacteria	Gammaproteobacteria	Pseudomonadales	Moraxellaceae	uncultured bacterium	2
Bacteria	Bacteroidetes	Bacteroidia	Bacteroidales	Bacteroidetes vadinHA17	uncultured Bacteroidales bacterium	2
Bacteria	Proteobacteria	Gammaproteobacteria	KF-JG30-C25	uncultured soil bacterium		2
Bacteria	Proteobacteria	Gammaproteobacteria	Enterobacteriales	Enterobacteriaceae	Sodalis	2
Bacteria	Proteobacteria	Alphaproteobacteria	Rickettsiales	SM2D12	uncultured bacterium	2
Bacteria	Proteobacteria	Alphaproteobacteria	Puniceispirillales	EF100-94H03	uncultured bacterium	2
Bacteria	Bacteroidetes	Bacteroidia	Sphingobacteriales	NS11-12 marine group	uncultured Sphingobacterium sp.	2
Bacteria	Proteobacteria	Alphaproteobacteria	Thalassobaculales	uncultured	uncultured Rhodospirillaceae bacterium	2
Bacteria	Cyanobacteria	Oxyphotobacteria	Chloroplast	Chlamydomonas moewusii		2
Bacteria	Firmicutes	Bacilli	Bacillales	Planococcaceae	Lysinibacillus	2
Bacteria	Planctomycetes	Brocadiae	Brocadiales	Brocadiaceae	uncultured	2
Bacteria	Planctomycetes	Phycisphaerae	MSBL9	uncultured bacterium		2
Bacteria	Firmicutes	Bacilli	Lactobacillales	P5D1-392	uncultured bacterium	2
Bacteria	Chloroflexi	KD4-96	uncultured Chloroflexi bacterium			2
Bacteria	Firmicutes	Bacilli	Lactobacillales	Carnobacteriaceae	Trichococcus	2
Bacteria	Proteobacteria	Alphaproteobacteria	Rickettsiales	Mitochondria	uncultured alpha proteobacterium	2
Bacteria	Actinobacteria	Actinobacteria	Micrococcales	Beutenbergiaceae	Beutenbergia	2
Bacteria	Firmicutes	Clostridia	Clostridiales	Ruminococcaceae	[Eubacterium] coprostanoligenes group	2
Bacteria	Chlamydiae	Chlamydiae	Chlamydiales	Chlamydiaceae	uncultured	2
Bacteria	Bacteroidetes	Bacteroidia	Cytophagales	Spirosomaceae	Lacihabitans	2
Bacteria	Actinobacteria	Actinobacteria	Actinomycetales	Actinomycetaceae	Arcanobacterium	2
Bacteria	Verrucomicrobia	Verrucomicrobiae	Opitutales	Opitutaceae	IMCC26134	2
Bacteria	Firmicutes	Clostridia	Clostridiales	Ruminococcaceae	Butyricicoccus	2
Bacteria	Proteobacteria	Alphaproteobacteria	Rickettsiales	uncultured bacterium		2
Bacteria	Actinobacteria	MB-A2-108	metagenome			2
Bacteria	Proteobacteria	Gammaproteobacteria	Betaproteobacteriales	SC-I-84	uncultured bacterium	2
Bacteria	Proteobacteria	Alphaproteobacteria	Rhizobiales	Beijerinckiaceae	Camelimonas	2
Bacteria	Proteobacteria	Gammaproteobacteria	HOC36	uncultured gamma proteobacterium		2
Bacteria	Proteobacteria	Alphaproteobacteria	Elsterales	Elsteraceae	uncultured	2
Bacteria	Firmicutes	Clostridia	Clostridiales	Lachnospiraceae	Lachnospiraceae NK4A136 group	2
Bacteria	Proteobacteria	Gammaproteobacteria	Methylococcales	Methylomonaceae	Methylomicrobium	2
Bacteria	Proteobacteria	Deltaproteobacteria	SAR324 clade(Marine group B)	uncultured marine bacterium		2
Bacteria	Bacteroidetes	Bacteroidia	Sphingobacteriales	Sphingobacteriaceae	uncultured	2
Bacteria	Patescibacteria	ABY1	Candidatus Kuenenbacteria	uncultured bacterium		2
Bacteria	Bacteroidetes	Bacteroidia	Bacteroidales	Rikenellaceae	dgA-11 gut group	2
Bacteria	Acidobacteria	Subgroup 6	uncultured bacterium DA008			2
Bacteria	Omnitrophicaeota	Omnitrophia	Omnitrophales	Omnitrophaceae	Candidatus Omnitrophus	2
Bacteria	Proteobacteria	Gammaproteobacteria	Ectothiorhodospirales	Ectothiorhodospiraceae	uncultured	2
Bacteria	Bacteroidetes	Bacteroidia	Bacteroidales	Prolixibacteraceae	WCHB1-32	2
Bacteria	Actinobacteria	Actinobacteria	Propionibacteriales	Propionibacteriaceae	uncultured	2
Archaea	Thaumarchaeota	Nitrososphaeria	Nitrososphaerales	Nitrososphaeraceae	uncultured archaeon	2
Bacteria	Proteobacteria	Alphaproteobacteria	Rhodobacterales	Rhodobacteraceae	Sulfitobacter	2
Bacteria	Planctomycetes	Phycisphaerae	MSBL9	4572-13	Planctomycetales bacterium 4572_13	2
Bacteria	Proteobacteria	Alphaproteobacteria	Rhizobiales	Beijerinckiaceae	1174-901-12	2
Bacteria	Firmicutes	Clostridia	Clostridiales	Lachnospiraceae	Agathobacter	2
Bacteria	Proteobacteria	Alphaproteobacteria	Tistrellales	Geminicoccaceae	Candidatus Alysiosphaera	2
Bacteria	Bacteroidetes	Bacteroidia	Sphingobacteriales	Sphingobacteriaceae	Nubsella	2
Bacteria	Bacteroidetes	Bacteroidia	Chitinophagales	Chitinophagaceae	Terrimonas	2
Bacteria	Bacteroidetes	Bacteroidia	Sphingobacteriales	AKYH767	uncultured bacterium	2
Bacteria	Margulisbacteria	marine metagenome				2
Bacteria	Cyanobacteria	Melainabacteria	Gastranaerophilales	uncultured bacterium		2
Bacteria	Patescibacteria	Gracilibacteria	uncultured bacterium			2
Bacteria	Patescibacteria	Gracilibacteria	Candidatus Peribacteria	uncultured bacterium		2
Bacteria	Proteobacteria	Alphaproteobacteria	Micavibrionales	uncultured	uncultured alpha proteobacterium	2
Bacteria	Patescibacteria	ABY1	Candidatus Magasanikbacteria	Candidatus Magasanikbacteria bacterium RIFCSPHIGHO2_02_FULL_50_9b		2
Bacteria	Firmicutes	Bacilli	Bacillales	Staphylococcaceae	Macrococcus	2
Bacteria	Bacteroidetes	Bacteroidia	Flavobacteriales	NS9 marine group	uncultured soil bacterium	2
Bacteria	Actinobacteria	Actinobacteria	Frankiales	Sporichthyaceae	uncultured Nocardiopsis sp.	2
Bacteria	Proteobacteria	Alphaproteobacteria	Rhizobiales	Rhizobiaceae	Aminobacter	2
Archaea	Euryarchaeota	Methanomicrobia	Methanosarcinales	Methanosaetaceae	Methanosaeta	2
Bacteria	Acidobacteria	Subgroup 6	uncultured Acidobacterium sp.			2
Bacteria	Bacteroidetes	Rhodothermia	Balneolales	Balneolaceae	uncultured	2
Bacteria	Proteobacteria	Deltaproteobacteria	Oligoflexales	0319-6G20	bacterium enrichment culture clone auto112_4W	2
Bacteria	Proteobacteria	Gammaproteobacteria	Pseudomonadales	Pseudomonadaceae	Thiopseudomonas	2
Bacteria	Chlamydiae	Chlamydiae	Chlamydiales	Simkaniaceae	Ga0074140	2
Bacteria	Armatimonadetes	Fimbriimonadia	Fimbriimonadales	Fimbriimonadaceae	uncultured organism	2
Bacteria	Actinobacteria	Actinobacteria	Propionibacteriales	Nocardioidaceae	Kribbella	2
Bacteria	Tenericutes	Mollicutes	Mollicutes Incertae Sedis	Unknown Family	Candidatus Phytoplasma	1
Bacteria	Proteobacteria	Gammaproteobacteria	Enterobacteriales	Enterobacteriaceae	Salmonella	1
Bacteria	Firmicutes	Bacilli	Lactobacillales	Lactobacillaceae	Pediococcus	1
Bacteria	Cyanobacteria	Oxyphotobacteria	Synechococcales	Cyanobiaceae	Prochlorococcus MIT9313	1
Bacteria	Dadabacteria	Dadabacteriia	Dadabacteriales	uncultured bacterium		1
Bacteria	Proteobacteria	Gammaproteobacteria	Betaproteobacteriales	Neisseriaceae	Conchiformibius	1
Bacteria	Actinobacteria	Actinobacteria	Frankiales	Acidothermaceae	Acidothermus	1
Bacteria	Proteobacteria	Alphaproteobacteria	Rhizobiales	Xanthobacteraceae	Tardiphaga	1
Bacteria	Proteobacteria	Gammaproteobacteria	Enterobacteriales	Enterobacteriaceae	secondary symbiont type Ars of Stomaphis cupressi	1
Bacteria	Latescibacteria	uncultured bacterium mle1-16				1
Bacteria	Bacteroidetes	Bacteroidia	Cytophagales	Cytophagaceae	Sporocytophaga	1
Bacteria	Firmicutes	Negativicutes	Selenomonadales	Veillonellaceae	Anaerospora	1
Bacteria	Proteobacteria	Gammaproteobacteria	Betaproteobacteriales	Burkholderiaceae	Sphaerotilus	1
Bacteria	Patescibacteria	Parcubacteria	Candidatus Lloydbacteria	uncultured bacterium		1
Bacteria	Bacteroidetes	Bacteroidia	Sphingobacteriales	AKYH767	uncultured Sphingobacteriales bacterium	1
Bacteria	Proteobacteria	Gammaproteobacteria	WN-HWB-116	uncultured Chromatiales bacterium		1
Bacteria	Proteobacteria	Gammaproteobacteria	Cellvibrionales	Cellvibrionaceae	Teredinibacter	1
Bacteria	Proteobacteria	Gammaproteobacteria	Cellvibrionales	Spongiibacteraceae	uncultured gamma proteobacterium	1
Bacteria	Firmicutes	Clostridia	Clostridiales	Ruminococcaceae	Subdoligranulum	1
Bacteria	Proteobacteria	Gammaproteobacteria	Betaproteobacteriales	Rhodocyclaceae	Thauera	1
Bacteria	Proteobacteria	Gammaproteobacteria	Legionellales	Legionellaceae	uncultured	1
Bacteria	Firmicutes	Negativicutes	Selenomonadales	Veillonellaceae	Dialister	1
Bacteria	Firmicutes	Clostridia	Clostridiales	Lachnospiraceae	Anaerocolumna	1
Bacteria	Proteobacteria	Gammaproteobacteria	Chromatiales	Chromatiaceae	Allochromatium	1
Bacteria	Proteobacteria	Gammaproteobacteria	Betaproteobacteriales	Burkholderiaceae	Verminephrobacter	1
Bacteria	Bacteroidetes	Bacteroidia	Bacteroidales	Tannerellaceae	uncultured	1
Bacteria	Actinobacteria	Actinobacteria	Micrococcales	Cellulomonadaceae	Paraoerskovia sp. FI 1004	1
Bacteria	Firmicutes	Bacilli	Lactobacillales	Aerococcaceae	Aerococcus	1
Bacteria	Proteobacteria	Gammaproteobacteria	Ectothiorhodospirales	Ectothiorhodospiraceae	Thiogranum	1
Bacteria	Proteobacteria	Gammaproteobacteria	uncultured	uncultured bacterium		1
Bacteria	Hydrogenedentes	Hydrogenedentia	Hydrogenedentiales	Hydrogenedensaceae	uncultured bacterium	1
Bacteria	Proteobacteria	Gammaproteobacteria	Betaproteobacteriales	Burkholderiaceae	Xylophilus	1
Bacteria	Proteobacteria	Gammaproteobacteria	Oceanospirillales	Halomonadaceae	Cobetia	1
Bacteria	Proteobacteria	Gammaproteobacteria	Nitrosococcales	Nitrosococcaceae	Cm1-21	1
Bacteria	Proteobacteria	Gammaproteobacteria	B2M28	uncultured gamma proteobacterium		1
Bacteria	Firmicutes	Clostridia	Clostridiales	Clostridiaceae 1	Clostridium sensu stricto 12	1
Bacteria	Proteobacteria	Deltaproteobacteria	Myxococcales	Polyangiaceae	Minicystis	1
Bacteria	Proteobacteria	Alphaproteobacteria	SAR11 clade	Clade II	uncultured bacterium	1
Bacteria	Proteobacteria	Gammaproteobacteria	Cardiobacteriales	Cardiobacteriaceae	Cardiobacterium	1
Archaea	Thaumarchaeota	Nitrososphaeria	Nitrosopumilales	Nitrosopumilaceae	uncultured Nitrosopumilales archaeon	1
Bacteria	Proteobacteria	Alphaproteobacteria	Rhodospirillales	uncultured	uncultured soil bacterium	1
Bacteria	Proteobacteria	Alphaproteobacteria	Rhizobiales	Kaistiaceae	Kaistia	1
Bacteria	Proteobacteria	Alphaproteobacteria	Elsterales	uncultured	uncultured forest soil bacterium	1
Bacteria	Proteobacteria	Alphaproteobacteria	Rhodobacterales	Rhodobacteraceae	uncultured	1
Bacteria	Bacteroidetes	Bacteroidia	Sphingobacteriales	E6aC02	uncultured organism	1
Bacteria	Firmicutes	Clostridia	Clostridiales	Peptostreptococcaceae	Romboutsia	1
Bacteria	Dependentiae	Babeliae	Babeliales	candidate division TM6 bacterium GW2011_GWF2_37_49		1
Bacteria	Proteobacteria	Gammaproteobacteria	Oceanospirillales	Halomonadaceae	Modicisalibacter	1
Bacteria	Proteobacteria	Gammaproteobacteria	Betaproteobacteriales	Neisseriaceae	Vitreoscilla	1
Bacteria	Proteobacteria	Gammaproteobacteria	Cellvibrionales	Spongiibacteraceae	Litorivivens	1
Bacteria	Patescibacteria	Microgenomatia	Candidatus Pacebacteria	uncultured bacterium		1
Bacteria	Tenericutes	Mollicutes	Mollicutes RF39	uncultured Erysipelotrichia bacterium		1
Bacteria	Proteobacteria	Gammaproteobacteria	Betaproteobacteriales	B1-7BS	uncultured Denitratisoma sp.	1
Bacteria	Proteobacteria	Gammaproteobacteria	KI89A clade	uncultured marine bacterium		1
Bacteria	Bacteroidetes	Bacteroidia	Bacteroidales	Tannerellaceae	Parabacteroides	1
Bacteria	Patescibacteria	Saccharimonadia	Saccharimonadales	uncultured Candidatus Saccharibacteria bacterium		1
Bacteria	Actinobacteria	Thermoleophilia	Solirubrobacterales	Solirubrobacteraceae	Solirubrobacter	1
Bacteria	Chloroflexi	Dehalococcoidia	SAR202 clade	uncultured Crater Lake bacterium CL500-10		1
Bacteria	Proteobacteria	Gammaproteobacteria	Cellvibrionales	Microbulbiferaceae	Microbulbifer	1
Bacteria	Proteobacteria	Alphaproteobacteria	Acetobacterales	Acetobacterales Incertae Sedis	Oleomonas	1
Bacteria	Proteobacteria	Gammaproteobacteria	Pseudomonadales	Moraxellaceae	Moraxella	1
Bacteria	Proteobacteria	Gammaproteobacteria	Oceanospirillales	Halomonadaceae	uncultured	1
Bacteria	Actinobacteria	Actinobacteria	Micrococcales	Micrococcaceae	Rothia	1
Bacteria	Firmicutes	Negativicutes	Selenomonadales	Acidaminococcaceae	uncultured	1
Archaea	Euryarchaeota	Halobacteria	Halobacteriales	Halomicrobiaceae	uncultured	1
Bacteria	Bacteroidetes	Ignavibacteria	Kryptoniales	BSV26	unidentified eubacterium clone BSV19	1
Bacteria	Proteobacteria	Deltaproteobacteria	Desulfobacterales	Desulfobulbaceae	Desulfobulbus	1
Bacteria	Proteobacteria	Gammaproteobacteria	Betaproteobacteriales	Burkholderiaceae	Mitsuaria	1
Bacteria	Patescibacteria	Parcubacteria	Candidatus Yanofskybacteria	uncultured bacterium		1
Bacteria	Bacteroidetes	Bacteroidia	Sphingobacteriales	LiUU-11-161	metagenome	1
Bacteria	Armatimonadetes	Armatimonadia	Armatimonadales	metagenome		1
Bacteria	Patescibacteria	ABY1	Candidatus Falkowbacteria	Candidatus Falkowbacteria bacterium GW2011_GWF2_39_8		1
Bacteria	Proteobacteria	Gammaproteobacteria	Betaproteobacteriales	Burkholderiaceae	Hylemonella	1
Bacteria	Actinobacteria	Rubrobacteria	Rubrobacterales	Rubrobacteriaceae	Rubrobacter	1
Archaea	Euryarchaeota	Thermoplasmata	Thermoplasmatales	A10	uncultured archaeon	1
Bacteria	Proteobacteria	Gammaproteobacteria	SAR86 clade	uncultured gamma proteobacterium HF0770_40P16		1
Bacteria	Actinobacteria	Actinobacteria	Frankiales	Geodermatophilaceae	Modestobacter	1
Bacteria	Proteobacteria	Deltaproteobacteria	Syntrophobacterales	Syntrophobacteraceae	Syntrophobacter	1
Bacteria	Planctomycetes	OM190	uncultured Planctomycetaceae bacterium			1
Bacteria	Bacteroidetes	Rhodothermia	Rhodothermales	Rhodothermaceae	Salinibacter	1
Bacteria	Actinobacteria	Actinobacteria	Frankiales	Geodermatophilaceae	Geodermatophilus	1
Bacteria	Lentisphaerae	Oligosphaeria	Oligosphaerales	Lenti-02	uncultured bacterium	1
Bacteria	Proteobacteria	Gammaproteobacteria	Betaproteobacteriales	Burkholderiaceae	Janthinobacterium	1
Bacteria	Firmicutes	Bacilli	Lactobacillales	uncultured	uncultured bacterium	1
Bacteria	Firmicutes	Clostridia	Clostridiales	Ruminococcaceae	Ruminococcaceae UCG-009	1
Bacteria	Firmicutes	Clostridia	Clostridiales	Lachnospiraceae	Lachnospira	1
Bacteria	Proteobacteria	Alphaproteobacteria	Rickettsiales	Mitochondria	Plantago rigida	1
Archaea	Crenarchaeota	Thermoprotei	Desulfurococcales	Ignicoccaceae	Ignicoccus	1
Bacteria	Proteobacteria	Alphaproteobacteria	Rhodospirillales	Magnetospirillaceae	Phaeospirillum	1
Bacteria	Actinobacteria	Acidimicrobiia	Microtrichales	uncultured	uncultured actinobacterium	1
Bacteria	Proteobacteria	Gammaproteobacteria	Competibacterales	Competibacteraceae	Plasticicumulans	1
Bacteria	Bacteroidetes	Bacteroidia	Bacteroidales	Muribaculaceae	uncultured bacterium	1
Bacteria	Proteobacteria	Gammaproteobacteria	Methylococcales	Methylomonaceae	Methylovulum	1
Bacteria	Firmicutes	Clostridia	Clostridiales	Heliobacteriaceae	uncultured	1
Bacteria	Proteobacteria	Gammaproteobacteria	Betaproteobacteriales	Sulfuricellaceae	Sulfurirhabdus	1
Bacteria	Proteobacteria	Gammaproteobacteria	Betaproteobacteriales	Burkholderiaceae	Kinneretia	1
Bacteria	Planctomycetes	Phycisphaerae	Phycisphaerales	Phycisphaeraceae	Urania-1B-19 marine sediment group	1
Bacteria	Proteobacteria	Gammaproteobacteria	Oceanospirillales	Halomonadaceae	Aidingimonas	1
Bacteria	Firmicutes	Bacilli	Bacillales	Sporolactobacillaceae	Terrilactibacillus	1
Bacteria	Proteobacteria	Gammaproteobacteria	I3A	uncultured Legionellales bacterium		1
Bacteria	Firmicutes	Clostridia	Clostridiales	Ruminococcaceae	Angelakisella	1
Bacteria	Firmicutes	Clostridia	Clostridiales	Family XI	Ezakiella	1
Bacteria	Firmicutes	Bacilli	Bacillales	Thermoactinomycetaceae	Melghirimyces	1
Bacteria	Bacteroidetes	Bacteroidia	Chitinophagales	Saprospiraceae	Aureispira	1
Bacteria	Proteobacteria	Gammaproteobacteria	Betaproteobacteriales	Sulfuricellaceae	Sulfuriferula	1
Bacteria	Firmicutes	Clostridia	Clostridiales	Ruminococcaceae	Ruminococcaceae UCG-005	1
Bacteria	Firmicutes	Bacilli	Bacillales	Bacillaceae	uncultured	1
Bacteria	Planctomycetes	Phycisphaerae	Phycisphaerales	Phycisphaeraceae	I-8	1
Bacteria	Proteobacteria	Gammaproteobacteria	NKB5	uncultured gamma proteobacterium		1
Bacteria	Proteobacteria	Alphaproteobacteria	Rhizobiales	Pleomorphomonadaceae	Ancalomicrobium	1
Bacteria	Proteobacteria	Gammaproteobacteria	Gammaproteobacteria Incertae Sedis	Unknown Family	Alkalimarinus	1
Bacteria	Proteobacteria	Gammaproteobacteria	UBA4486	uncultured bacterium		1
Bacteria	Bacteroidetes	Bacteroidia	Sphingobacteriales	Sphingobacteriaceae	Sphingobacterium	1
Bacteria	Proteobacteria	Gammaproteobacteria	Cellvibrionales	Halieaceae	Haliea	1
Bacteria	Firmicutes	Erysipelotrichia	Erysipelotrichales	Erysipelotrichaceae	[Clostridium] innocuum group	1
Bacteria	Chloroflexi	Anaerolineae	Ardenticatenales	uncultured	uncultured bacterium	1
Bacteria	Proteobacteria	Deltaproteobacteria	Myxococcales	P3OB-42	metagenome	1
Bacteria	Actinobacteria	Acidimicrobiia	uncultured	uncultured actinobacterium		1
Bacteria	Proteobacteria	Gammaproteobacteria	Pseudomonadales	Pseudomonadaceae	Ventosimonas	1
Bacteria	Actinobacteria	Actinobacteria	Corynebacteriales	Nocardiaceae	Nocardia	1
Bacteria	Proteobacteria	Gammaproteobacteria	Vibrionales	Vibrionaceae	Aliivibrio	1
Bacteria	Proteobacteria	Deltaproteobacteria	Desulfovibrionales	Desulfomicrobiaceae	Desulfomicrobium	1
Bacteria	Proteobacteria	Gammaproteobacteria	Betaproteobacteriales	Chromobacteriaceae	Vogesella	1
Bacteria	Proteobacteria	Gammaproteobacteria	Betaproteobacteriales	Neisseriaceae	Kingella	1
Bacteria	Proteobacteria	Gammaproteobacteria	Betaproteobacteriales	Burkholderiaceae	Parapusillimonas	1
Bacteria	AncK6	uncultured delta proteobacterium				1
Bacteria	Proteobacteria	Gammaproteobacteria	Nitrosococcales	Nitrosococcaceae	FS142-36B-02	1
Bacteria	Verrucomicrobia	Verrucomicrobiae	Verrucomicrobiales	Akkermansiaceae	Akkermansia	1
Bacteria	Firmicutes	Negativicutes	Selenomonadales	Veillonellaceae	Sporomusa	1
Bacteria	Bacteroidetes	Bacteroidia	Sphingobacteriales	Lentimicrobiaceae	wastewater metagenome	1
Bacteria	Proteobacteria	Gammaproteobacteria	Betaproteobacteriales	Burkholderiaceae	Rhizobacter	1
Bacteria	Chloroflexi	Anaerolineae	SBR1031	uncultured organism		1
Bacteria	Firmicutes	Clostridia	Clostridiales	Clostridiaceae 1	Sarcina	1
Bacteria	Patescibacteria	ABY1	Candidatus Magasanikbacteria	uncultured Parcubacteria group bacterium		1
Bacteria	Acidobacteria	Blastocatellia (Subgroup 4)	Blastocatellales	Blastocatellaceae	uncultured	1
Bacteria	Proteobacteria	Alphaproteobacteria	Rhizobiales	D05-2	metagenome	1
Bacteria	Tenericutes	Mollicutes	Mollicutes RF39	anaerobic digester metagenome		1
Bacteria	Proteobacteria	Deltaproteobacteria	Myxococcales	Polyangiaceae	uncultured	1
Bacteria	Patescibacteria	ABY1	Candidatus Kerfeldbacteria	uncultured bacterium		1
Bacteria	Proteobacteria	Alphaproteobacteria	Rhizobiales	Amb-16S-1323	uncultured bacterium	1
Bacteria	Lentisphaerae	Oligosphaeria	Oligosphaerales	Oligosphaeraceae	uncultured bacterium	1
Bacteria	Proteobacteria	Gammaproteobacteria	Betaproteobacteriales	Burkholderiaceae	Oligella	1
Bacteria	Modulibacteria	Moduliflexia	Moduliflexales	Moduliflexaceae	uncultured organism	1
Archaea	Thaumarchaeota	Nitrososphaeria	uncultured	uncultured archaeon		1
Bacteria	Cyanobacteria	Oxyphotobacteria	Eurycoccales	Leptococcaceae	Leptococcus JA-3-3Ab	1
Archaea	Nanoarchaeaeota	Woesearchaeia	uncultured archaeon			1
Bacteria	Verrucomicrobia	Verrucomicrobiae	Verrucomicrobiales	DEV007	uncultured Verrucomicrobia bacterium	1
Bacteria	Bacteroidetes	Bacteroidia	Flavobacteriales	Flavobacteriaceae	NS5 marine group	1
Bacteria	Acidobacteria	Acidobacteriia	Solibacterales	Solibacteraceae (Subgroup 3)	PAUC26f	1
Bacteria	Proteobacteria	Gammaproteobacteria	Enterobacteriales	Enterobacteriaceae	Lonsdalea	1
Bacteria	Patescibacteria	ABY1	Candidatus Uhrbacteria	Candidatus Uhrbacteria bacterium GW2011_GWC2_40_450		1
Bacteria	Proteobacteria	Alphaproteobacteria	Acetobacterales	Acetobacterales Incertae Sedis	Zavarzinia	1
Bacteria	Proteobacteria	Gammaproteobacteria	Betaproteobacteriales	Methylophilaceae	Methylovorus	1
Bacteria	LCP-89	uncultured bacterium				1
Bacteria	Bacteroidetes	Bacteroidia	Bacteroidales	Prevotellaceae	Paraprevotella	1
Bacteria	Proteobacteria	Gammaproteobacteria	Alteromonadales	Moritellaceae	uncultured	1
Bacteria	Proteobacteria	Gammaproteobacteria	Cellvibrionales	Spongiibacteraceae	uncultured	1
Bacteria	Firmicutes	Clostridia	Clostridiales	Lachnospiraceae	[Ruminococcus] torques group	1
Bacteria	Firmicutes	Bacilli	Bacillales	Sporolactobacillaceae	Salisediminibacterium	1
Bacteria	Cyanobacteria	Oxyphotobacteria	Chloroplast	Asterionella formosa		1
Bacteria	Proteobacteria	Alphaproteobacteria	Rickettsiales	Mitochondria	Zasmidium cellare	1
Archaea	Thaumarchaeota	Nitrososphaeria	Nitrososphaerales	Nitrososphaeraceae	Candidatus Nitrososphaera	1
Bacteria	Proteobacteria	Gammaproteobacteria	Betaproteobacteriales	Leeiaceae	uncultured	1
Bacteria	Proteobacteria	Gammaproteobacteria	Nitrosococcales	Nitrosococcaceae	SZB85	1
Bacteria	Proteobacteria	Deltaproteobacteria	DTB120	uncultured bacterium		1
Bacteria	Proteobacteria	Gammaproteobacteria	Betaproteobacteriales	Burkholderiaceae	MWH-UniP1 aquatic group	1
Bacteria	Proteobacteria	Gammaproteobacteria	211ds20	metagenome		1
Bacteria	Proteobacteria	Alphaproteobacteria	Rhizobiales	Pleomorphomonadaceae	Prosthecomicrobium	1
Bacteria	Proteobacteria	Gammaproteobacteria	Oceanospirillales	Endozoicomonadaceae	Zooshikella	1
Bacteria	Actinobacteria	Actinobacteria	Micrococcales	Microbacteriaceae	Candidatus Planktoluna	1
Bacteria	Firmicutes	Clostridia	Thermoanaerobacterales	Thermoanaerobacteraceae	Thermodesulfitimonas	1
Bacteria	Proteobacteria	Gammaproteobacteria	Betaproteobacteriales	T34	uncultured beta proteobacterium	1
Bacteria	Proteobacteria	Gammaproteobacteria	HOC36	uncultured bacterium		1
Bacteria	Firmicutes	Bacilli	Bacillales	Bacillaceae	Anoxybacillus	1
Bacteria	Proteobacteria	Gammaproteobacteria	Enterobacteriales	Enterobacteriaceae	Arsenophonus	1
Bacteria	Patescibacteria	Parcubacteria	Candidatus Nomurabacteria	uncultured Parcubacteria group bacterium		1
Bacteria	Bacteroidetes	Bacteroidia	Bacteroidales	Prolixibacteraceae	Mariniphaga	1
Bacteria	Proteobacteria	Gammaproteobacteria	Thiomicrospirales	Thioglobaceae	SUP05 cluster	1
Bacteria	Proteobacteria	Gammaproteobacteria	Oceanospirillales	Halomonadaceae	Carnimonas	1
Bacteria	Proteobacteria	Gammaproteobacteria	Arenicellales	Arenicellaceae	HTCC5015	1
Bacteria	Proteobacteria	Gammaproteobacteria	Alteromonadales	uncultured	Idiomarina sp.	1
Bacteria	Dependentiae	Babeliae	Babeliales	Vermiphilaceae	uncultured bacterium	1
Bacteria	Chloroflexi	Dehalococcoidia	SAR202 clade	uncultured bacterium		1
Bacteria	Actinobacteria	Actinobacteria	Micrococcales	Microbacteriaceae	Chryseoglobus	1
Bacteria	Verrucomicrobia	Verrucomicrobiae	Chthoniobacterales	Terrimicrobiaceae	FukuN18 freshwater group	1
Bacteria	Verrucomicrobia	Verrucomicrobiae	Pedosphaerales	Pedosphaeraceae	uncultured verrucomicrobium DEV059	1
Bacteria	Actinobacteria	Actinobacteria	Micrococcales	Microbacteriaceae	Frigoribacterium	1
Bacteria	Proteobacteria	Gammaproteobacteria	Pseudomonadales	Moraxellaceae	Perlucidibaca	1
Bacteria	Proteobacteria	Gammaproteobacteria	Betaproteobacteriales	Chitinibacteraceae	Iodobacter	1
Bacteria	Bacteroidetes	Bacteroidia	Bacteroidales	Dysgonomonadaceae	uncultured	1
Bacteria	Proteobacteria	Gammaproteobacteria	JTB23	metagenome		1
Bacteria	Tenericutes	Mollicutes	Izimaplasmatales	uncultured bacterium		1
Bacteria	Bacteroidetes	Bacteroidia	Bacteroidales	Dysgonomonadaceae	Proteiniphilum	1
Bacteria	Proteobacteria	Alphaproteobacteria	Reyranellales	Reyranellaceae	uncultured	1
Bacteria	Firmicutes	Bacilli	Bacillales	Planococcaceae	Sporosarcina	1
Bacteria	Cyanobacteria	Oxyphotobacteria	Chloroplast	marine metagenome		1
Bacteria	Proteobacteria	Gammaproteobacteria	Betaproteobacteriales	Methylophilaceae	MM1	1
Bacteria	Proteobacteria	Alphaproteobacteria	Elsterales	uncultured	uncultured Acetobacteraceae bacterium	1
Bacteria	Proteobacteria	Gammaproteobacteria	FGL7S	uncultured bacterium		1
Bacteria	Proteobacteria	Alphaproteobacteria	Rhizobiales	Rhizobiales Incertae Sedis	Bauldia	1
Bacteria	Proteobacteria	Gammaproteobacteria	Run-SP154	uncultured bacterium		1
Bacteria	Proteobacteria	Gammaproteobacteria	Ga0077536	uncultured gamma proteobacterium		1
Bacteria	Proteobacteria	Gammaproteobacteria	Xanthomonadales	Rhodanobacteraceae	Dyella	1
Bacteria	Proteobacteria	Gammaproteobacteria	Enterobacteriales	Enterobacteriaceae	Brenneria	1
Bacteria	Patescibacteria	ABY1	Candidatus Uhrbacteria	Candidatus Uhrbacteria bacterium GW2011_GWC2_41_11		1
Bacteria	Firmicutes	Bacilli	Lactobacillales	Carnobacteriaceae	uncultured	1
Bacteria	Proteobacteria	Gammaproteobacteria	Oceanospirillales	Litoricolaceae	Litoricola	1
Bacteria	Patescibacteria	Gracilibacteria	Absconditabacteriales (SR1)	candidate division SR1 bacterium MGEHA		1
Bacteria	Proteobacteria	Alphaproteobacteria	Rickettsiales	Mitochondria	Colletotrichum lindemuthianum	1
Bacteria	Firmicutes	Clostridia	Clostridiales	Ruminococcaceae	Fournierella	1
Bacteria	Bacteroidetes	Bacteroidia	Chitinophagales	Chitinophagaceae	Niastella	1
Bacteria	Dependentiae	Babeliae	Babeliales	UBA12409	uncultured bacterium	1
Bacteria	Proteobacteria	Gammaproteobacteria	Betaproteobacteriales	TRA3-20	uncultured Rhodocyclaceae bacterium	1
Bacteria	Firmicutes	Bacilli	Bacillales	Sporolactobacillaceae	Tuberibacillus	1
Bacteria	Bacteroidetes	Bacteroidia	Sphingobacteriales	Sphingobacteriaceae	Sphingobacterium comitans	1
Bacteria	Margulisbacteria	uncultured marine cyanobacterium				1
Bacteria	Proteobacteria	Gammaproteobacteria	MBAE14	uncultured organism		1
Bacteria	Proteobacteria	Deltaproteobacteria	Myxococcales	bacteriap25	uncultured bacterium	1
Bacteria	Proteobacteria	Gammaproteobacteria	Methylococcales	Methylomonaceae	Marine Methylotrophic Group 2	1
Bacteria	Proteobacteria	Gammaproteobacteria	Betaproteobacteriales	Burkholderiaceae	Hydrogenophaga	1
Bacteria	Firmicutes	Erysipelotrichia	Erysipelotrichales	Erysipelotrichaceae	Erysipelothrix	1
Bacteria	Proteobacteria	Alphaproteobacteria	Rickettsiales	Mitochondria	Solanum melongena (eggplant)	1
Bacteria	Proteobacteria	Deltaproteobacteria	Desulfobacterales	Desulfobacteraceae	Desulfonema	1
Bacteria	Actinobacteria	Actinobacteria	Micrococcales	Micrococcaceae	Micrococcus	1
Bacteria	Bacteroidetes	Bacteroidia	Bacteroidales	Rikenellaceae	Rikenellaceae RC9 gut group	1
Bacteria	Cyanobacteria	Oxyphotobacteria	Nostocales	Chroococcidiopsaceae	uncultured	1
Bacteria	Verrucomicrobia	Verrucomicrobiae	Pedosphaerales	Pedosphaeraceae	bacterium SH3-11	1
Bacteria	Proteobacteria	Gammaproteobacteria	Steroidobacterales	Woeseiaceae	JTB255 marine benthic group	1
Bacteria	Proteobacteria	Gammaproteobacteria	Alteromonadales	Alteromonadaceae	Gammaproteobacteria bacterium TS1	1
Archaea	Euryarchaeota	Methanomicrobia	Methanosarcinales	Methanosarcinaceae	Methanohalophilus	1
Bacteria	Bacteroidetes	Bacteroidia	Flavobacteriales	NS9 marine group	uncultured Bacteroidetes bacterium	1
Bacteria	Firmicutes	Clostridia	Clostridiales	Ruminococcaceae	Ruminococcus 1	1
Bacteria	Kiritimatiellaeota	Kiritimatiellae	WCHB1-41	uncultured Verrucomicrobia bacterium		1
Bacteria	Cyanobacteria	Oxyphotobacteria	Chloroplast	Botryococcus braunii Showa		1
Bacteria	Proteobacteria	Alphaproteobacteria	Rickettsiales	Mitochondria	Salvia pomifera	1
Bacteria	Omnitrophicaeota	metagenome				1
Bacteria	Proteobacteria	Alphaproteobacteria	Rhodobacterales	Rhodobacteraceae	Ruegeria	1
Bacteria	Proteobacteria	Gammaproteobacteria	Xanthomonadales	Rhodanobacteraceae	Metallibacterium	1
Bacteria	Proteobacteria	Deltaproteobacteria	Myxococcales	Eel-36e1D6	uncultured bacterium	1
Bacteria	Proteobacteria	Gammaproteobacteria	Enterobacteriales	Enterobacteriaceae	Candidatus Baumannia	1
Archaea	Thaumarchaeota	Group 1.1c	uncultured archaeon			1
Bacteria	Patescibacteria	Microgenomatia	Candidatus Gottesmanbacteria	uncultured Microgenomates group bacterium		1
Bacteria	Proteobacteria	Alphaproteobacteria	Acetobacterales	Acetobacteraceae	Acidisphaera	1
Bacteria	Fibrobacteres	Fibrobacteria	Fibrobacterales	09D2Z48	uncultured organism	1
Bacteria	Proteobacteria	Alphaproteobacteria	Acetobacterales	Acetobacteraceae	Acetobacter	1
Bacteria	Patescibacteria	ABY1	Candidatus Komeilibacteria	uncultured bacterium		1
Bacteria	Lentisphaerae	Oligosphaeria	Oligosphaerales	Oligosphaeraceae	horsej-a03	1
Bacteria	Proteobacteria	Gammaproteobacteria	Xanthomonadales	Xanthomonadaceae	uncultured Stenotrophomonas sp.	1
Bacteria	Proteobacteria	Alphaproteobacteria	Rhizobiales	Rhizobiaceae	Nitratireductor	1
Bacteria	Dependentiae	Babeliae	Babeliales	UBA12409	metagenome	1
Bacteria	Cyanobacteria	Sericytochromatia	Hyaloperonospora arabidopsidis			1
Bacteria	Bacteroidetes	Bacteroidia	Cytophagales	Hymenobacteraceae	Adhaeribacter	1
Bacteria	Proteobacteria	Gammaproteobacteria	Gammaproteobacteria Incertae Sedis	Unknown Family	Candidatus Berkiella	1
Bacteria	Fusobacteria	Fusobacteriia	Fusobacteriales	Fusobacteriaceae	Cetobacterium	1
Bacteria	Proteobacteria	Gammaproteobacteria	Pasteurellales	Pasteurellaceae	Aggregatibacter	1
Bacteria	Actinobacteria	Acidimicrobiia	Actinomarinales	uncultured	uncultured Actinobacteridae bacterium	1
Bacteria	Proteobacteria	Gammaproteobacteria	Gammaproteobacteria Incertae Sedis	Unknown Family	uncultured bacterium	1
Bacteria	Proteobacteria	Gammaproteobacteria	Betaproteobacteriales	Neisseriaceae	Alysiella	1
Bacteria	Proteobacteria	Gammaproteobacteria	Betaproteobacteriales	TRA3-20	uncultured bacterium CSL142	1
Bacteria	Actinobacteria	Actinobacteria	Micrococcales	Micrococcaceae	Kocuria	1
Bacteria	Bacteroidetes	Bacteroidia	Sphingobacteriales	Lentimicrobiaceae	uncultured Bacteroidetes bacterium	1
Bacteria	Proteobacteria	Alphaproteobacteria	Rhizobiales	Xanthobacteraceae	Rhodoplanes	1
Bacteria	Proteobacteria	Alphaproteobacteria	Rickettsiales	AB1	Alphaproteobacteria bacterium RIFCSPHIGHO2_01_FULL_41_14	1
Bacteria	Actinobacteria	Actinobacteria	Frankiales	Geodermatophilaceae	Blastococcus	1
Bacteria	Actinobacteria	Actinobacteria	Micrococcales	Micrococcaceae	Pseudarthrobacter	1
Bacteria	Firmicutes	Clostridia	Clostridiales	Family XII	Fusibacter	1
Bacteria	Proteobacteria	Gammaproteobacteria	UBA10353 marine group	uncultured bacterium		1
Bacteria	Proteobacteria	Gammaproteobacteria	Betaproteobacteriales	Burkholderiaceae	Thiomonas	1
Bacteria	Cyanobacteria	Oxyphotobacteria	Chloroplast	Dinobryon sp. LO226KS		1
Bacteria	Actinobacteria	Actinobacteria	Micrococcales	Microbacteriaceae	Curtobacterium	1
Bacteria	Proteobacteria	Gammaproteobacteria	Oceanospirillales	Kangiellaceae	uncultured	1
Bacteria	Proteobacteria	Gammaproteobacteria	Betaproteobacteriales	Rhodocyclaceae	Dechlorobacter	1
Bacteria	Proteobacteria	Gammaproteobacteria	Oceanospirillales	SS1-B-06-26	Alcanivoracaceae bacterium GI5	1
Bacteria	Proteobacteria	Gammaproteobacteria	Oceanospirillales	Halomonadaceae	Candidatus Portiera	1
Bacteria	Proteobacteria	Gammaproteobacteria	Methylococcales	Methylococcaceae	uncultured	1
Bacteria	Firmicutes	Negativicutes	Selenomonadales	Veillonellaceae	Propionispira	1
Bacteria	Proteobacteria	Gammaproteobacteria	Betaproteobacteriales	Rhodocyclaceae	Georgfuchsia	1
Bacteria	Planctomycetes	Planctomycetacia	Pirellulales	Pirellulaceae	Pir4 lineage	1
Bacteria	Proteobacteria	Gammaproteobacteria	Enterobacteriales	Enterobacteriaceae	Proteus	1
Bacteria	Chloroflexi	OLB14	uncultured bacterium			1
Bacteria	Firmicutes	Clostridia	Clostridiales	Lachnospiraceae	Lachnoanaerobaculum	1
Bacteria	Firmicutes	Erysipelotrichia	Erysipelotrichales	Erysipelotrichaceae	Erysipelotrichaceae UCG-003	1
Bacteria	Proteobacteria	Alphaproteobacteria	Rhizobiales	Methyloligellaceae	uncultured	1
Bacteria	Proteobacteria	Gammaproteobacteria	Gammaproteobacteria Incertae Sedis	Unknown Family	Marinicella	1
Bacteria	Chlamydiae	Chlamydiae	Chlamydiales	Parachlamydiaceae	Neochlamydia	1
Bacteria	Proteobacteria	Alphaproteobacteria	Rickettsiales	Mitochondria	Kadsura japonica	1
Bacteria	Firmicutes	Clostridia	Clostridiales	Peptococcaceae	Desulfitibacter	1
Bacteria	Proteobacteria	Gammaproteobacteria	Nitrosococcales	Methylophagaceae	uncultured	1
Bacteria	TA06	uncultured bacterium				1
Bacteria	Proteobacteria	Gammaproteobacteria	Arenicellales	Arenicellaceae	Candidatus Thiosymbion	1
Bacteria	Acidobacteria	Thermoanaerobaculia	Thermoanaerobaculales	Thermoanaerobaculaceae	Subgroup 23	1
Bacteria	Actinobacteria	Acidimicrobiia	Actinomarinales	uncultured	bacterium enrichment culture clone Anammox_20	1
Bacteria	Proteobacteria	Gammaproteobacteria	WN-HWB-116	uncultured bacterium		1
Bacteria	Firmicutes	Clostridia	Clostridiales	Lachnospiraceae	Anaerosporobacter	1
Bacteria	Firmicutes	Clostridia	Clostridiales	Lachnospiraceae	Lachnospiraceae UCG-004	1
Bacteria	Proteobacteria	Gammaproteobacteria	Chromatiales	Chromatiaceae	Thiohalocapsa	1
Bacteria	Actinobacteria	Coriobacteriia	Coriobacteriales	Coriobacteriaceae	Collinsella	1
Bacteria	Actinobacteria	Actinobacteria	Pseudonocardiales	Pseudonocardiaceae	Amycolatopsis	1
Bacteria	Proteobacteria	Deltaproteobacteria	RCP2-54	uncultured delta proteobacterium		1
Bacteria	Bacteroidetes	Ignavibacteria	OPB56	Chlorobi bacterium OLB6		1
Bacteria	Proteobacteria	Gammaproteobacteria	Nitrosococcales	Nitrosococcaceae	wb1-P19	1
Bacteria	Proteobacteria	Alphaproteobacteria	Rickettsiales	bac2nit3	metagenome	1
Bacteria	Proteobacteria	Gammaproteobacteria	Enterobacteriales	Enterobacteriaceae	Rosenbergiella	1
Bacteria	Bacteroidetes	Bacteroidia	Bacteroidales	Prevotellaceae	Prevotellaceae UCG-001	1
Bacteria	Proteobacteria	Gammaproteobacteria	Betaproteobacteriales	Burkholderiaceae	AAP99	1
Bacteria	Acidobacteria	Subgroup 6	uncultured Acidobacteriaceae bacterium			1
Bacteria	Proteobacteria	Gammaproteobacteria	Betaproteobacteriales	Burkholderiaceae	Ottowia	1
Bacteria	Chloroflexi	TK17	uncultured bacterium			1
Bacteria	Proteobacteria	Gammaproteobacteria	Thiotrichales	Thiotrichaceae	Thiothrix	1
Bacteria	Armatimonadetes	Fimbriimonadia	Fimbriimonadales	Fimbriimonadaceae	uncultured Tetrasphaera sp.	1
Archaea	Euryarchaeota	Methanomicrobia	Methanosarcinales	ANME-2c	uncultured archaeon	1
Bacteria	Proteobacteria	Gammaproteobacteria	Vibrionales	Vibrionaceae	Grimontia	1
Archaea	Euryarchaeota	Methanomicrobia	Methanomicrobiales	Methanoregulaceae	Methanoregula	1
Archaea	Euryarchaeota	Halobacteria	Halobacteriales	uncultured	uncultured haloarchaeon	1
Bacteria	Lentisphaerae	Oligosphaeria	Oligosphaerales	Oligosphaeraceae	SBZC-1223	1
Bacteria	Actinobacteria	Actinobacteria	Micrococcales	Microbacteriaceae	Candidatus Aquiluna	1
Bacteria	Bacteroidetes	Bacteroidia	Bacteroidales	Prevotellaceae	Prevotellaceae NK3B31 group	1
Bacteria	Firmicutes	Clostridia	Clostridiales	Ruminococcaceae	Candidatus Soleaferrea	1
Bacteria	Firmicutes	Clostridia	Clostridiales	Lachnospiraceae	GCA-900066575	1
Bacteria	Chloroflexi	Dehalococcoidia	GIF9	AB-539-J10	SCGC-AB-539-J10	1
Bacteria	Planctomycetes	Brocadiae	Brocadiales	Brocadiaceae	Candidatus Brocadia	1
Bacteria	Firmicutes	Clostridia	Clostridiales	Lachnospiraceae	Parasporobacterium	1
Bacteria	Firmicutes	Bacilli	Bacillales	Sporolactobacillaceae	Salipaludibacillus	1

## Sheet: 3485_B_insitu_135
Domain	Phylum	Class	Order	Family	Genus	Reads
Bacteria	Actinobacteria	Actinobacteria	Frankiales	Sporichthyaceae	hgcI clade	3090
Bacteria	Chloroflexi	Anaerolineae	Anaerolineales	Anaerolineaceae	uncultured	2654
Bacteria	Planctomycetes	Phycisphaerae	Phycisphaerales	Phycisphaeraceae	CL500-3	2501
Bacteria	Actinobacteria	Acidimicrobiia	Microtrichales	Ilumatobacteraceae	CL500-29 marine group	2463
Bacteria	Proteobacteria	Gammaproteobacteria	Oceanospirillales	Halomonadaceae	Halomonas	2454
Bacteria	Proteobacteria	Gammaproteobacteria	Methylococcales	Methylomonaceae	Methylobacter	2039
Bacteria	Bacteroidetes	Ignavibacteria	Kryptoniales	BSV26	uncultured bacterium	2006
Bacteria	Proteobacteria	Gammaproteobacteria	Betaproteobacteriales	Methylophilaceae	Methylotenera	1678
Bacteria	Proteobacteria	Gammaproteobacteria	Betaproteobacteriales	Burkholderiaceae	Rhodoferax	1433
Bacteria	Bacteroidetes	Bacteroidia	Sphingobacteriales	Sphingobacteriaceae	Solitalea	1396
Bacteria	Firmicutes	Bacilli	Bacillales	Staphylococcaceae	Staphylococcus	1155
Bacteria	Planctomycetes	Planctomycetacia	Gemmatales	Gemmataceae	uncultured	1102
Bacteria	Proteobacteria	Gammaproteobacteria	Alteromonadales	Shewanellaceae	Shewanella	891
Bacteria	Proteobacteria	Gammaproteobacteria	Methylococcales	Methylomonaceae	Crenothrix	822
Bacteria	Proteobacteria	Deltaproteobacteria	Bdellovibrionales	Bdellovibrionaceae	OM27 clade	802
Bacteria	Bacteroidetes	Bacteroidia	Flavobacteriales	Cryomorphaceae	uncultured	690
Bacteria	Rokubacteria	NC10	Methylomirabilales	Methylomirabilaceae	Candidatus Methylomirabilis	644
Bacteria	Proteobacteria	Gammaproteobacteria	Pseudomonadales	Pseudomonadaceae	Pseudomonas	595
Bacteria	Firmicutes	Bacilli	Lactobacillales	Streptococcaceae	Streptococcus	585
Bacteria	Proteobacteria	Gammaproteobacteria	Betaproteobacteriales	Methylophilaceae	OM43 clade	500
Bacteria	Actinobacteria	Actinobacteria	Corynebacteriales	Corynebacteriaceae	Corynebacterium 1	480
Bacteria	Bacteroidetes	Bacteroidia	Chitinophagales	Chitinophagaceae	Sediminibacterium	458
Bacteria	Bacteroidetes	Bacteroidia	Sphingobacteriales	Lentimicrobiaceae	uncultured bacterium	421
Bacteria	Proteobacteria	Gammaproteobacteria	Betaproteobacteriales	Hydrogenophilaceae	uncultured	387
Bacteria	Patescibacteria	Gracilibacteria	Candidatus Peregrinibacteria	uncultured bacterium		326
Bacteria	Nitrospirae	Nitrospira	Nitrospirales	Nitrospiraceae	Nitrospira	319
Bacteria	Verrucomicrobia	Verrucomicrobiae	Pedosphaerales	Pedosphaeraceae	uncultured bacterium	316
Bacteria	Verrucomicrobia	Verrucomicrobiae	Opitutales	Opitutaceae	Lacunisphaera	314
Bacteria	Planctomycetes	Brocadiae	Brocadiales	Brocadiaceae	Candidatus Brocadia	306
Bacteria	Actinobacteria	Actinobacteria	Propionibacteriales	Propionibacteriaceae	Cutibacterium	301
Bacteria	Bacteroidetes	Bacteroidia	Sphingobacteriales	NS11-12 marine group	metagenome	291
Bacteria	Proteobacteria	Gammaproteobacteria	Methylococcales	Methylomonaceae	uncultured	277
Bacteria	Bacteroidetes	Bacteroidia	Bacteroidales	Prevotellaceae	Prevotella 7	276
Bacteria	Bacteroidetes	Bacteroidia	Sphingobacteriales	Lentimicrobiaceae	uncultured Sphingobacteriales bacterium	276
Bacteria	Bacteroidetes	Bacteroidia	Bacteroidales	Prolixibacteraceae	BSV13	267
Archaea	Thaumarchaeota	Nitrososphaeria	Nitrosopumilales	Nitrosopumilaceae	Candidatus Nitrosoarchaeum	256
Bacteria	Bacteroidetes	Bacteroidia	Sphingobacteriales	Sphingobacteriaceae	Pedobacter	241
Bacteria	Actinobacteria	Actinobacteria	Frankiales	Sporichthyaceae	uncultured bacterium	240
Bacteria	Bacteroidetes	Bacteroidia	Flavobacteriales	Weeksellaceae	Chryseobacterium	225
Bacteria	Verrucomicrobia	Verrucomicrobiae	Opitutales	Opitutaceae	Opitutus	204
Bacteria	Proteobacteria	Gammaproteobacteria	Betaproteobacteriales	Gallionellaceae	Candidatus Nitrotoga	199
Bacteria	Bacteroidetes	Bacteroidia	Sphingobacteriales	NS11-12 marine group	uncultured bacterium	187
Bacteria	Actinobacteria	Actinobacteria	Frankiales	Sporichthyaceae	Candidatus Planktophila	186
Bacteria	Bacteroidetes	Bacteroidia	Chitinophagales	Chitinophagaceae	Ferruginibacter	173
Bacteria	Verrucomicrobia	Verrucomicrobiae	Pedosphaerales	Pedosphaeraceae	metagenome	161
Bacteria	Proteobacteria	Gammaproteobacteria	Betaproteobacteriales	Nitrosomonadaceae	Nitrosomonas	156
Archaea	Thaumarchaeota	Nitrososphaeria	Nitrosopumilales	Nitrosopumilaceae	Candidatus Nitrosopumilus	155
Bacteria	Acidobacteria	Holophagae	Subgroup 7	uncultured Acidobacteria bacterium		143
Bacteria	Proteobacteria	Gammaproteobacteria	Betaproteobacteriales	Neisseriaceae	Neisseria	126
Bacteria	Bacteroidetes	Bacteroidia	Bacteroidales	Bacteroidaceae	Bacteroides	123
Bacteria	Actinobacteria	Actinobacteria	Frankiales	Sporichthyaceae	uncultured actinobacterium	121
Bacteria	Firmicutes	Bacilli	Lactobacillales	Lactobacillaceae	Lactobacillus	119
Bacteria	Cyanobacteria	Oxyphotobacteria	Synechococcales	Cyanobiaceae	Cyanobium PCC-6307	117
Bacteria	Proteobacteria	Gammaproteobacteria	Pseudomonadales	Moraxellaceae	Acinetobacter	112
Bacteria	Proteobacteria	Deltaproteobacteria	Myxococcales	mle1-27	metagenome	112
Bacteria	Acidobacteria	Subgroup 6	uncultured bacterium			110
Bacteria	Verrucomicrobia	Verrucomicrobiae	Opitutales	Opitutaceae	Cephaloticoccus	110
Bacteria	Proteobacteria	Gammaproteobacteria	Legionellales	Legionellaceae	Legionella	109
Bacteria	Actinobacteria	Actinobacteria	PeM15	uncultured bacterium		103
Bacteria	Proteobacteria	Gammaproteobacteria	Methylococcales	Methylomonaceae	Methyloglobulus	102
Bacteria	Firmicutes	Bacilli	Lactobacillales	Enterococcaceae	Enterococcus	102
Bacteria	Proteobacteria	Gammaproteobacteria	Betaproteobacteriales	Nitrosomonadaceae	GOUTA6	102
Bacteria	Planctomycetes	Planctomycetacia	Planctomycetales	Rubinisphaeraceae	uncultured	97
Bacteria	Patescibacteria	Gracilibacteria	Candidatus Peregrinibacteria	Candidatus Peregrinibacteria bacterium RIFCSPLOWO2_02_FULL_48_14		96
Bacteria	Proteobacteria	Gammaproteobacteria	Methylococcales	Methylomonaceae	Methylomarinum	93
Bacteria	Firmicutes	Bacilli	Lactobacillales	Aerococcaceae	Abiotrophia	92
Bacteria	Bacteroidetes	Bacteroidia	Sphingobacteriales	Lentimicrobiaceae	uncultured Bacteroidetes bacterium	84
Bacteria	Actinobacteria	Actinobacteria	PeM15	metagenome		84
Bacteria	Firmicutes	Clostridia	Clostridiales	Family XI	Anaerococcus	83
Bacteria	Firmicutes	Bacilli	Bacillales	Bacillaceae	Bacillus	81
Bacteria	Chloroflexi	SL56 marine group	marine metagenome			80
Bacteria	Proteobacteria	Gammaproteobacteria	Betaproteobacteriales	Burkholderiaceae	Limnohabitans	80
Bacteria	Proteobacteria	Alphaproteobacteria	Rickettsiales	Mitochondria	metagenome	79
Bacteria	Cloacimonetes	Cloacimonadia	Cloacimonadales	W27	uncultured bacterium	78
Bacteria	Chloroflexi	SL56 marine group	uncultured bacterium			74
Bacteria	Bacteroidetes	Bacteroidia	Flavobacteriales	Crocinitomicaceae	Fluviicola	73
Bacteria	Proteobacteria	Gammaproteobacteria	Cellvibrionales	Cellvibrionaceae	Cellvibrio	72
Bacteria	Proteobacteria	Gammaproteobacteria	Betaproteobacteriales	Methylophilaceae	Methylophilus	69
Bacteria	Actinobacteria	Actinobacteria	Corynebacteriales	Mycobacteriaceae	Mycobacterium	69
Bacteria	Proteobacteria	Alphaproteobacteria	SAR11 clade	Clade III	uncultured bacterium	68
Bacteria	Proteobacteria	Gammaproteobacteria	Enterobacteriales	Enterobacteriaceae	Enterobacter	67
Bacteria	Gemmatimonadetes	Gemmatimonadetes	Gemmatimonadales	Gemmatimonadaceae	uncultured	67
Bacteria	Proteobacteria	Gammaproteobacteria	Betaproteobacteriales	Burkholderiaceae	Curvibacter	66
Bacteria	Proteobacteria	Gammaproteobacteria	Alteromonadales	Marinobacteraceae	Marinobacter	65
Bacteria	Planctomycetes	Planctomycetacia	Pirellulales	Pirellulaceae	uncultured	65
Bacteria	Firmicutes	Bacilli	Lactobacillales	Leuconostocaceae	Weissella	65
Bacteria	Firmicutes	Erysipelotrichia	Erysipelotrichales	Erysipelotrichaceae	Breznakia	62
Bacteria	Verrucomicrobia	Verrucomicrobiae	uncultured	Aphanizomenon flos-aquae WA102		62
Bacteria	Proteobacteria	Alphaproteobacteria	Caulobacterales	Caulobacteraceae	Brevundimonas	62
Bacteria	Proteobacteria	Deltaproteobacteria	PB19	uncultured delta proteobacterium		62
Bacteria	Actinobacteria	Thermoleophilia	Solirubrobacterales	Solirubrobacteraceae	Conexibacter	61
Bacteria	Patescibacteria	ABY1	Candidatus Uhrbacteria	uncultured bacterium		59
Bacteria	Proteobacteria	Alphaproteobacteria	Rhodobacterales	Rhodobacteraceae	Paracoccus	57
Bacteria	Proteobacteria	Gammaproteobacteria	Vibrionales	Vibrionaceae	Vibrio	57
Bacteria	Proteobacteria	Gammaproteobacteria	Betaproteobacteriales	Burkholderiaceae	Acidovorax	57
Bacteria	Proteobacteria	Gammaproteobacteria	Betaproteobacteriales	Rhodocyclaceae	Sulfuritalea	55
Bacteria	Proteobacteria	Gammaproteobacteria	Betaproteobacteriales	Burkholderiaceae	GKS98 freshwater group	55
Bacteria	Firmicutes	Clostridia	Clostridiales	Lachnospiraceae	uncultured	54
Bacteria	Proteobacteria	Deltaproteobacteria	Oligoflexales	Oligoflexaceae	uncultured	52
Bacteria	Proteobacteria	Deltaproteobacteria	Myxococcales	Haliangiaceae	Haliangium	51
Bacteria	Bacteroidetes	Ignavibacteria	OPB56	metagenome		50
Bacteria	Bacteroidetes	Ignavibacteria	Kryptoniales	BSV26	unidentified eubacterium clone BSV19	49
Bacteria	Patescibacteria	ABY1	Candidatus Magasanikbacteria	Candidatus Magasanikbacteria bacterium RIFOXYD2_FULL_36_9		49
Bacteria	Planctomycetes	Brocadiae	Brocadiales	Brocadiaceae	uncultured	48
Bacteria	Actinobacteria	Acidimicrobiia	IMCC26256	uncultured actinobacterium		47
Bacteria	Bacteroidetes	Bacteroidia	Sphingobacteriales	AKYH767	metagenome	46
Bacteria	Proteobacteria	Alphaproteobacteria	Rickettsiales	Mitochondria	uncultured bacterium	45
Bacteria	Bacteroidetes	Bacteroidia	Flavobacteriales	Flavobacteriaceae	Flavobacterium	45
Bacteria	Cyanobacteria	Oxyphotobacteria	Chloroplast	uncultured bacterium		45
Bacteria	Bacteroidetes	Bacteroidia	Sphingobacteriales	NS11-12 marine group	uncultured Bacteroidetes bacterium	45
Bacteria	Proteobacteria	Gammaproteobacteria	Enterobacteriales	Enterobacteriaceae	Escherichia-Shigella	44
Bacteria	Proteobacteria	Gammaproteobacteria	Betaproteobacteriales	Burkholderiaceae	Massilia	43
Bacteria	Firmicutes	Bacilli	Bacillales	Family XI	Gemella	43
Bacteria	Actinobacteria	Actinobacteria	Corynebacteriales	Corynebacteriaceae	Lawsonella	42
Bacteria	Firmicutes	Clostridia	Clostridiales	Ruminococcaceae	Faecalibacterium	42
Bacteria	Proteobacteria	Gammaproteobacteria	Enterobacteriales	Enterobacteriaceae	Serratia	42
Bacteria	Proteobacteria	Gammaproteobacteria	Vibrionales	Vibrionaceae	Catenococcus	41
Bacteria	Planctomycetes	OM190	uncultured Crater Lake bacterium CL500-15			41
Bacteria	Proteobacteria	Alphaproteobacteria	Rhodospirillales	Thalassospiraceae	Thalassospira	41
Bacteria	Proteobacteria	Gammaproteobacteria	Pasteurellales	Pasteurellaceae	Haemophilus	40
Bacteria	Patescibacteria	Parcubacteria	Candidatus Nomurabacteria	uncultured bacterium		40
Bacteria	Bacteroidetes	Bacteroidia	Sphingobacteriales	Lentimicrobiaceae	wastewater metagenome	40
Bacteria	Firmicutes	Clostridia	Clostridiales	Ruminococcaceae	Pygmaiobacter	39
Bacteria	Bacteroidetes	Bacteroidia	Bacteroidales	Prevotellaceae	Alloprevotella	39
Bacteria	Proteobacteria	Gammaproteobacteria	Betaproteobacteriales	Rhodocyclaceae	Sterolibacterium	39
Bacteria	Bacteroidetes	Bacteroidia	Sphingobacteriales	Lentimicrobiaceae	uncultured prokaryote	38
Bacteria	Chloroflexi	Anaerolineae	SJA-15	uncultured bacterium		38
Bacteria	Proteobacteria	Gammaproteobacteria	Betaproteobacteriales	Burkholderiaceae	Candidatus Symbiobacter	38
Bacteria	Proteobacteria	Deltaproteobacteria	Myxococcales	mle1-27	uncultured delta proteobacterium	38
Bacteria	Proteobacteria	Gammaproteobacteria	Betaproteobacteriales	Burkholderiaceae	Cupriavidus	38
Bacteria	Acidobacteria	Holophagae	Holophagales	Holophagaceae	marine group	38
Bacteria	Proteobacteria	Gammaproteobacteria	Aeromonadales	Aeromonadaceae	Aeromonas	37
Bacteria	Acidobacteria	Subgroup 6	uncultured Acidobacteria bacterium			37
Bacteria	Bacteroidetes	Bacteroidia	Bacteroidales	Bacteroidetes BD2-2	uncultured bacterium	36
Bacteria	Actinobacteria	Acidimicrobiia	Microtrichales	Iamiaceae	Iamia	36
Bacteria	Proteobacteria	Gammaproteobacteria	Methylococcales	Methylomonaceae	pLW-20	36
Bacteria	Tenericutes	Mollicutes	Mollicutes RF39	uncultured bacterium		35
Bacteria	Proteobacteria	Gammaproteobacteria	Betaproteobacteriales	Burkholderiaceae	Polynucleobacter	35
Bacteria	Verrucomicrobia	Verrucomicrobiae	Verrucomicrobiales	Rubritaleaceae	Luteolibacter	35
Bacteria	Proteobacteria	Deltaproteobacteria	Myxococcales	Polyangiaceae	Pajaroellobacter	35
Bacteria	Cyanobacteria	Oxyphotobacteria	Nostocales	Phormidiaceae	Planktothrix NIVA-CYA 15	35
Bacteria	Proteobacteria	Alphaproteobacteria	Rickettsiales	Rickettsiaceae	uncultured	34
Bacteria	Proteobacteria	Gammaproteobacteria	Enterobacteriales	Enterobacteriaceae	Pantoea	34
Bacteria	Firmicutes	Clostridia	Clostridiales	Ruminococcaceae	Ruminococcaceae UCG-008	34
Bacteria	Proteobacteria	Gammaproteobacteria	Xanthomonadales	Xanthomonadaceae	Stenotrophomonas	34
Bacteria	PAUC34f	uncultured bacterium				34
Bacteria	Bacteroidetes	Ignavibacteria	Kryptoniales	BSV26	uncultured bacterium GR-296.II.11	33
Bacteria	Verrucomicrobia	Verrucomicrobiae	Chthoniobacterales	Chthoniobacteraceae	Chthoniobacter	33
Bacteria	Chloroflexi	Anaerolineae	Caldilineales	Caldilineaceae	uncultured	32
Bacteria	Acidobacteria	Subgroup 6	metagenome			32
Bacteria	Proteobacteria	Alphaproteobacteria	Rhizobiales	Rhizobiaceae	Allorhizobium-Neorhizobium-Pararhizobium-Rhizobium	31
Bacteria	Planctomycetes	Planctomycetacia	Planctomycetales	uncultured	uncultured bacterium	31
Bacteria	Planctomycetes	OM190	uncultured bacterium			31
Bacteria	Proteobacteria	Gammaproteobacteria	Gammaproteobacteria Incertae Sedis	Unknown Family	Acidibacter	31
Bacteria	Proteobacteria	Deltaproteobacteria	Oligoflexales	053A03-B-DI-P58	uncultured bacterium	31
Bacteria	Proteobacteria	Gammaproteobacteria	Betaproteobacteriales	Burkholderiaceae	uncultured	30
Bacteria	Proteobacteria	Gammaproteobacteria	Betaproteobacteriales	TRA3-20	uncultured bacterium	30
Bacteria	Chloroflexi	JG30-KF-CM66	uncultured bacterium			30
Bacteria	Bacteroidetes	Bacteroidia	Sphingobacteriales	env.OPS 17	metagenome	29
Bacteria	LCP-89	uncultured bacterium				29
Bacteria	Bacteroidetes	Bacteroidia	Sphingobacteriales	env.OPS 17	uncultured bacterium	29
Bacteria	Planctomycetes	Planctomycetacia	Planctomycetales	Schlesneriaceae	Schlesneria	29
Bacteria	Chlamydiae	Chlamydiae	Chlamydiales	Simkaniaceae	uncultured	29
Bacteria	Bacteroidetes	Bacteroidia	Bacteroidales	Tannerellaceae	Macellibacteroides	29
Bacteria	Bacteroidetes	Ignavibacteria	Kryptoniales	BSV26	uncultured prokaryote	29
Bacteria	Bacteroidetes	Bacteroidia	Sphingobacteriales	AKYH767	uncultured bacterium	28
Bacteria	Patescibacteria	Gracilibacteria	JGI 0000069-P22	uncultured bacterium		27
Bacteria	Patescibacteria	ABY1	Candidatus Uhrbacteria	Candidatus Uhrbacteria bacterium RIFCSPHIGHO2_01_FULL_47_10		26
Bacteria	Proteobacteria	Deltaproteobacteria	Myxococcales	VHS-B3-70	uncultured bacterium	25
Bacteria	Planctomycetes	Phycisphaerae	Phycisphaerales	Phycisphaeraceae	uncultured	25
Bacteria	Lentisphaerae	Oligosphaeria	Oligosphaerales	Lenti-02	uncultured bacterium	25
Bacteria	Firmicutes	uncultured	uncultured bacterium			24
Bacteria	Bacteroidetes	Bacteroidia	Bacteroidales	Barnesiellaceae	Coprobacter	24
Bacteria	Bacteroidetes	Bacteroidia	Cytophagales	Spirosomaceae	Pseudarcicella	24
Bacteria	Firmicutes	Clostridia	Clostridiales	Family XIII	Anaerovorax	23
Bacteria	Planctomycetes	Planctomycetacia	Planctomycetales	Rubinisphaeraceae	SH-PL14	23
Bacteria	Proteobacteria	Gammaproteobacteria	Methylococcales	Methylomonaceae	Methylomicrobium	23
Bacteria	Actinobacteria	Acidimicrobiia	Microtrichales	uncultured	metagenome	23
Bacteria	Proteobacteria	Deltaproteobacteria	PB19	metagenome		23
Bacteria	LCP-89	Calditrichaeota bacterium AABM5.125.24				23
Bacteria	Proteobacteria	Gammaproteobacteria	MBAE14	uncultured gamma proteobacterium		22
Bacteria	Firmicutes	Bacilli	Lactobacillales	P5D1-392	Streptococcus sp. oral clone ASCB12	22
Bacteria	Bacteroidetes	Bacteroidia	Flavobacteriales	NS9 marine group	metagenome	22
Bacteria	Patescibacteria	ABY1	Candidatus Uhrbacteria	metagenome		22
Bacteria	Firmicutes	Bacilli	Lactobacillales	Carnobacteriaceae	Granulicatella	21
Bacteria	Kiritimatiellaeota	Kiritimatiellae	WCHB1-41	uncultured bacterium		21
Bacteria	Bacteroidetes	Bacteroidia	Bacteroidales	Prevotellaceae	Prevotella 1	21
Archaea	Euryarchaeota	Halobacteria	Halobacteriales	Haloferacaceae	Candidatus Haloectosymbiotes	21
Bacteria	Proteobacteria	Alphaproteobacteria	Rhodobacterales	Rhodobacteraceae	Rhodobacter	21
Bacteria	Firmicutes	Negativicutes	Selenomonadales	Veillonellaceae	Veillonella	21
Bacteria	Verrucomicrobia	Verrucomicrobiae	uncultured	marine metagenome		21
Bacteria	Actinobacteria	Acidimicrobiia	IMCC26256	uncultured bacterium		21
Bacteria	Bacteroidetes	Bacteroidia	Cytophagales	Cyclobacteriaceae	Marinoscillum	20
Bacteria	Bacteroidetes	Bacteroidia	Sphingobacteriales	Lentimicrobiaceae	metagenome	20
Bacteria	Firmicutes	Clostridia	Clostridiales	Family XI	Finegoldia	20
Bacteria	Acidobacteria	Acidobacteriia	Solibacterales	Solibacteraceae (Subgroup 3)	Paludibaculum	20
Bacteria	Proteobacteria	Gammaproteobacteria	Methylococcales	Methylomonaceae	Marine Methylotrophic Group 2	20
Bacteria	Chloroflexi	Dehalococcoidia	661239	uncultured bacterium		20
Bacteria	Verrucomicrobia	Verrucomicrobiae	Pedosphaerales	Pedosphaeraceae	uncultured Crater Lake bacterium CL120-133	20
Bacteria	Dependentiae	Babeliae	Babeliales	Babeliaceae	uncultured bacterium	19
Bacteria	Bacteroidetes	Bacteroidia	Flavobacteriales	Weeksellaceae	Bergeyella	19
Bacteria	Bacteroidetes	Bacteroidia	Sphingobacteriales	NS11-12 marine group	Bacteroidetes bacterium OLB11	18
Bacteria	Fusobacteria	Fusobacteriia	Fusobacteriales	Leptotrichiaceae	Leptotrichia	17
Bacteria	Firmicutes	Clostridia	Clostridiales	Ruminococcaceae	Hydrogenoanaerobacterium	17
Bacteria	Proteobacteria	Gammaproteobacteria	Betaproteobacteriales	Gallionellaceae	Sideroxydans	17
Bacteria	Chloroflexi	Dehalococcoidia	Sh765B-TzT-20	uncultured bacterium		17
Bacteria	Chloroflexi	JG30-KF-CM66	metagenome			17
Bacteria	Proteobacteria	Alphaproteobacteria	Rhizobiales	Beijerinckiaceae	Methylobacterium	17
Bacteria	Proteobacteria	Gammaproteobacteria	Betaproteobacteriales	Methylophilaceae	uncultured	16
Bacteria	Proteobacteria	Gammaproteobacteria	CCM19a	uncultured bacterium		16
Bacteria	Firmicutes	Clostridia	Clostridiales	Clostridiaceae 1	Clostridium sensu stricto 1	16
Bacteria	Proteobacteria	Gammaproteobacteria	Betaproteobacteriales	TRA3-20	metagenome	16
Bacteria	Chloroflexi	Dehalococcoidia	GIF3	uncultured bacterium		16
Bacteria	Planctomycetes	Planctomycetacia	Pirellulales	Pirellulaceae	Pirellula	16
Bacteria	Chloroflexi	Anaerolineae	Anaerolineales	Anaerolineaceae	Anaerolinea	16
Bacteria	Patescibacteria	Parcubacteria	Candidatus Nomurabacteria	uncultured Parcubacteria group bacterium		15
Bacteria	Proteobacteria	Gammaproteobacteria	Betaproteobacteriales	Rhodocyclaceae	Candidatus Accumulibacter	15
Bacteria	Epsilonbacteraeota	Campylobacteria	Campylobacterales	Arcobacteraceae	Arcobacter	15
Bacteria	Patescibacteria	Saccharimonadia	Saccharimonadales	uncultured candidate division WS5 bacterium		15
Bacteria	Proteobacteria	Gammaproteobacteria	Alteromonadales	Colwelliaceae	Colwellia	15
Bacteria	Chlamydiae	Chlamydiae	Chlamydiales	Simkaniaceae	Candidatus Rhabdochlamydia	15
Bacteria	Actinobacteria	Thermoleophilia	Gaiellales	uncultured	uncultured actinobacterium	15
Bacteria	Proteobacteria	Gammaproteobacteria	Betaproteobacteriales	Burkholderiaceae	Achromobacter	15
Bacteria	Proteobacteria	Alphaproteobacteria	Reyranellales	Reyranellaceae	Reyranella	15
Bacteria	Proteobacteria	Alphaproteobacteria	Sphingomonadales	Sphingomonadaceae	Sphingomonas	14
Bacteria	Firmicutes	Clostridia	Clostridiales	Lachnospiraceae	Tyzzerella	14
Bacteria	Proteobacteria	Alphaproteobacteria	Rhizobiales	Xanthobacteraceae	Pseudolabrys	14
Bacteria	Bacteroidetes	Ignavibacteria	Kryptoniales	BSV26	uncultured Chlorobi bacterium	14
Bacteria	Proteobacteria	Gammaproteobacteria	Enterobacteriales	Enterobacteriaceae	Citrobacter	14
Bacteria	Proteobacteria	Alphaproteobacteria	Paracaedibacterales	Paracaedibacteraceae	Candidatus Finniella	14
Bacteria	Proteobacteria	Gammaproteobacteria	Methylococcales	Methylomonaceae	Methylomonas	14
Bacteria	Proteobacteria	Gammaproteobacteria	Betaproteobacteriales	Methylophilaceae	Candidatus Methylopumilus	14
Bacteria	Firmicutes	Bacilli	Lactobacillales	Leuconostocaceae	Leuconostoc	14
Bacteria	Proteobacteria	Gammaproteobacteria	Betaproteobacteriales	Nitrosomonadaceae	Nitrosospira	14
Bacteria	Proteobacteria	Deltaproteobacteria	PB19	uncultured bacterium		14
Bacteria	Actinobacteria	Thermoleophilia	Gaiellales	uncultured	uncultured bacterium	14
Bacteria	Proteobacteria	Gammaproteobacteria	Xanthomonadales	Xanthomonadaceae	Luteimonas	13
Bacteria	Actinobacteria	Acidimicrobiia	Microtrichales	Microtrichaceae	IMCC26207	13
Bacteria	Bacteroidetes	Bacteroidia	Bacteroidales	Prolixibacteraceae	uncultured	13
Bacteria	Actinobacteria	Actinobacteria	Propionibacteriales	Nocardioidaceae	Nocardioides	13
Bacteria	Patescibacteria	ABY1	Candidatus Uhrbacteria	uncultured Crater Lake bacterium CL500-94		13
Bacteria	Proteobacteria	Alphaproteobacteria	Caulobacterales	Hyphomonadaceae	UKL13-1	13
Bacteria	Proteobacteria	Deltaproteobacteria	Desulfovibrionales	Desulfovibrionaceae	Desulfovibrio	13
Bacteria	Hydrogenedentes	Hydrogenedentia	Hydrogenedentiales	Hydrogenedensaceae	metagenome	13
Bacteria	Patescibacteria	ABY1	Candidatus Uhrbacteria	Candidatus Uhrbacteria bacterium RIFOXYB12_FULL_58_10		13
Bacteria	Proteobacteria	Deltaproteobacteria	Oligoflexales	053A03-B-DI-P58	uncultured delta proteobacterium	13
Bacteria	Planctomycetes	Planctomycetacia	Gemmatales	Gemmataceae	Fimbriiglobus	13
Bacteria	Bacteroidetes	Bacteroidia	Sphingobacteriales	Sphingobacteriaceae	uncultured	13
Bacteria	Proteobacteria	Deltaproteobacteria	Oligoflexales	0319-6G20	uncultured bacterium	13
Bacteria	Proteobacteria	Gammaproteobacteria	Oceanospirillales	Halomonadaceae	Salinicola	13
Bacteria	Proteobacteria	Alphaproteobacteria	Rickettsiales	AB1	uncultured bacterium	13
Bacteria	Chloroflexi	Dehalococcoidia	Napoli-4B-65	uncultured bacterium		13
Bacteria	Proteobacteria	Gammaproteobacteria	Betaproteobacteriales	Chitinibacteraceae	Deefgea	13
Bacteria	Bacteroidetes	Bacteroidia	Chitinophagales	Chitinophagaceae	uncultured	13
Bacteria	Bacteroidetes	Bacteroidia	Sphingobacteriales	env.OPS 17	uncultured Bacteroidetes bacterium	12
Bacteria	Gemmatimonadetes	Gemmatimonadetes	Gemmatimonadales	Gemmatimonadaceae	Gemmatimonas	12
Bacteria	Firmicutes	Clostridia	Clostridiales	Lachnospiraceae	Lachnotalea	12
Bacteria	Planctomycetes	Brocadiae	Brocadiales	Brocadiaceae	Candidatus Jettenia	12
Bacteria	Proteobacteria	Gammaproteobacteria	Enterobacteriales	Enterobacteriaceae	Klebsiella	12
Bacteria	Bacteroidetes	Bacteroidia	Flavobacteriales	Crocinitomicaceae	Lishizhenia	12
Bacteria	Proteobacteria	Alphaproteobacteria	Elsterales	uncultured	metagenome	12
Bacteria	Patescibacteria	ABY1	Candidatus Uhrbacteria	Candidatus Uhrbacteria bacterium GW2011_GWC2_40_450		12
Bacteria	Proteobacteria	Gammaproteobacteria	Alteromonadales	Pseudoalteromonadaceae	Pseudoalteromonas	12
Bacteria	Patescibacteria	Gracilibacteria	Candidatus Peregrinibacteria	uncultured organism		12
Bacteria	Patescibacteria	Microgenomatia	Candidatus Gottesmanbacteria	uncultured Microgenomates group bacterium		12
Bacteria	Proteobacteria	Gammaproteobacteria	Coxiellales	Coxiellaceae	Coxiella	12
Bacteria	Hydrogenedentes	Hydrogenedentia	Hydrogenedentiales	Hydrogenedensaceae	uncultured bacterium	12
Bacteria	Proteobacteria	Gammaproteobacteria	Xanthomonadales	Xanthomonadaceae	Lysobacter	12
Bacteria	Margulisbacteria	uncultured bacterium				11
Bacteria	Proteobacteria	Gammaproteobacteria	Betaproteobacteriales	Burkholderiaceae	Undibacterium	11
Bacteria	Proteobacteria	Gammaproteobacteria	Betaproteobacteriales	Burkholderiaceae	Aquabacterium	11
Bacteria	Patescibacteria	Gracilibacteria	Candidatus Peregrinibacteria	Candidatus Peregrinibacteria bacterium GW2011_GWA2_33_10		11
Bacteria	Chlamydiae	Chlamydiae	Chlamydiales	cvE6	uncultured bacterium	11
Archaea	Crenarchaeota	Bathyarchaeia	uncultured archaeon			11
Bacteria	Proteobacteria	Gammaproteobacteria	Gammaproteobacteria Incertae Sedis	Unknown Family	metagenome	11
Bacteria	Patescibacteria	Microgenomatia	Candidatus Gottesmanbacteria	uncultured bacterium		11
Bacteria	Proteobacteria	Gammaproteobacteria	Vibrionales	Vibrionaceae	Photobacterium	11
Bacteria	Proteobacteria	Gammaproteobacteria	eub62A3	uncultured bacterium		11
Bacteria	Acidobacteria	Subgroup 6	uncultured Acidobacterium sp.			11
Bacteria	Actinobacteria	Thermoleophilia	Gaiellales	uncultured	metagenome	11
Bacteria	Proteobacteria	Gammaproteobacteria	Alteromonadales	Moritellaceae	Moritella	11
Bacteria	Proteobacteria	Gammaproteobacteria	Enterobacteriales	Enterobacteriaceae	Morganella	11
Bacteria	Firmicutes	Bacilli	Bacillales	Paenibacillaceae	Paenibacillus	11
Bacteria	Bacteroidetes	Bacteroidia	Bacteroidales	Porphyromonadaceae	Porphyromonas	11
Bacteria	Proteobacteria	Gammaproteobacteria	Oceanospirillales	Nitrincolaceae	Marinobacterium	11
Bacteria	Proteobacteria	Deltaproteobacteria	Bdellovibrionales	Bdellovibrionaceae	Bdellovibrio	10
Bacteria	Chloroflexi	Dehalococcoidia	Sh765B-AG-111	uncultured bacterium		10
Bacteria	Proteobacteria	Gammaproteobacteria	Xanthomonadales	Xanthomonadaceae	Arenimonas	10
Bacteria	Verrucomicrobia	Verrucomicrobiae	Methylacidiphilales	Methylacidiphilaceae	uncultured	10
Bacteria	Firmicutes	Clostridia	Clostridiales	Family XIII	uncultured	10
Bacteria	Firmicutes	Erysipelotrichia	Erysipelotrichales	Erysipelotrichaceae	Erysipelatoclostridium	10
Bacteria	Proteobacteria	Alphaproteobacteria	uncultured	uncultured bacterium		10
Bacteria	Bacteroidetes	Bacteroidia	Bacteroidales	Prevotellaceae	uncultured	10
Bacteria	Bacteroidetes	Bacteroidia	Flavobacteriales	Weeksellaceae	Cloacibacterium	10
Bacteria	Latescibacteria	uncultured bacterium mle1-16				10
Archaea	Euryarchaeota	Methanomicrobia	Methanomicrobiales	Methanoregulaceae	Methanolinea	10
Bacteria	Planctomycetes	Phycisphaerae	Phycisphaerales	Phycisphaeraceae	SM1A02	10
Bacteria	Actinobacteria	Actinobacteria	Corynebacteriales	Nocardiaceae	Rhodococcus	10
Bacteria	Bacteroidetes	Ignavibacteria	SJA-28	bioreactor sludge metagenome		10
Bacteria	Epsilonbacteraeota	Campylobacteria	Campylobacterales	Thiovulaceae	Sulfurimonas	10
Bacteria	Patescibacteria	Parcubacteria	Candidatus Kaiserbacteria	uncultured Parcubacteria group bacterium		10
Bacteria	Chlamydiae	Chlamydiae	Chlamydiales	cvE6	metagenome	10
Bacteria	Proteobacteria	Alphaproteobacteria	Acetobacterales	Acetobacterales Incertae Sedis	uncultured	10
Bacteria	Bacteroidetes	Ignavibacteria	OPB56	uncultured bacterium		10
Bacteria	Actinobacteria	Actinobacteria	Corynebacteriales	Nocardiaceae	Gordonia	10
Bacteria	Planctomycetes	Planctomycetacia	Planctomycetales	uncultured	metagenome	10
Bacteria	Proteobacteria	Gammaproteobacteria	Pseudomonadales	Moraxellaceae	Psychrobacter	10
Bacteria	Proteobacteria	Gammaproteobacteria	Alteromonadales	Alteromonadaceae	Rheinheimera	9
Bacteria	Planctomycetes	Planctomycetacia	Planctomycetales	uncultured	uncultured Planctomyces sp.	9
Bacteria	Proteobacteria	Alphaproteobacteria	Rhizobiales	Rhizobiaceae	Aureimonas	9
Bacteria	Proteobacteria	Gammaproteobacteria	Betaproteobacteriales	Burkholderiaceae	Lautropia	9
Archaea	Thaumarchaeota	Nitrososphaeria	Nitrosopumilales	Nitrosopumilaceae	uncultured archaeon	9
Bacteria	Proteobacteria	Deltaproteobacteria	Myxococcales	P3OB-42	uncultured bacterium	9
Bacteria	Proteobacteria	Gammaproteobacteria	Betaproteobacteriales	Rhodocyclaceae	uncultured	9
Bacteria	Actinobacteria	Actinobacteria	Micrococcales	Microbacteriaceae	Gulosibacter	9
Bacteria	Proteobacteria	Gammaproteobacteria	Cellvibrionales	Halieaceae	OM60(NOR5) clade	9
Bacteria	Firmicutes	Clostridia	Clostridiales	Ruminococcaceae	uncultured	9
Bacteria	Chloroflexi	Dehalococcoidia	Dehalococcoidales	Dehalococcoidaceae	Dehalogenimonas	9
Bacteria	Proteobacteria	Deltaproteobacteria	Syntrophobacterales	Syntrophaceae	Syntrophus	9
Bacteria	Proteobacteria	Alphaproteobacteria	Rhizobiales	Rhizobiales Incertae Sedis	uncultured	9
Bacteria	Proteobacteria	Gammaproteobacteria	Enterobacteriales	Enterobacteriaceae	Providencia	8
Bacteria	Proteobacteria	Gammaproteobacteria	Oceanospirillales	Alcanivoracaceae	Alcanivorax	8
Bacteria	Firmicutes	Bacilli	Lactobacillales	Carnobacteriaceae	Carnobacterium	8
Bacteria	Bacteroidetes	Bacteroidia	Bacteroidales	Prolixibacteraceae	WCHB1-32	8
Bacteria	Proteobacteria	Gammaproteobacteria	Betaproteobacteriales	Neisseriaceae	uncultured	8
Bacteria	Proteobacteria	Gammaproteobacteria	Betaproteobacteriales	B1-7BS	metagenome	8
Bacteria	Proteobacteria	Gammaproteobacteria	Oceanospirillales	Pseudohongiellaceae	BIyi10	8
Bacteria	Fusobacteria	Fusobacteriia	Fusobacteriales	Fusobacteriaceae	Fusobacterium	8
Bacteria	Proteobacteria	Gammaproteobacteria	Oceanospirillales	Nitrincolaceae	Nitrincola	8
Bacteria	Proteobacteria	Deltaproteobacteria	Myxococcales	Phaselicystidaceae	Phaselicystis	8
Bacteria	Bacteroidetes	Bacteroidia	Chitinophagales	Chitinophagaceae	Terrimonas	8
Bacteria	Bacteroidetes	Bacteroidia	Flavobacteriales	NS9 marine group	uncultured bacterium	8
Bacteria	Proteobacteria	Alphaproteobacteria	Rhodobacterales	Rhodobacteraceae	Cereibacter	8
Bacteria	Proteobacteria	Gammaproteobacteria	Nitrosococcales	Nitrosococcaceae	AqS1	8
Bacteria	Proteobacteria	Alphaproteobacteria	Rhizobiales	A0839	uncultured bacterium	8
Bacteria	Chloroflexi	Dehalococcoidia	DscP2	uncultured bacterium		8
Bacteria	Patescibacteria	ABY1	Candidatus Uhrbacteria	uncultured soil bacterium		8
Bacteria	Proteobacteria	Gammaproteobacteria	Betaproteobacteriales	Nitrosomonadaceae	MND1	8
Bacteria	Verrucomicrobia	Verrucomicrobiae	uncultured	uncultured Verrucomicrobia bacterium		8
Bacteria	Proteobacteria	Gammaproteobacteria	Betaproteobacteriales	B1-7BS	uncultured bacterium	8
Bacteria	Proteobacteria	Gammaproteobacteria	Betaproteobacteriales	Burkholderiaceae	[Aquaspirillum] arcticum group	8
Bacteria	Chloroflexi	Dehalococcoidia	Sh765B-AG-111	uncultured Chloroflexi bacterium		8
Bacteria	Proteobacteria	Gammaproteobacteria	Enterobacteriales	Enterobacteriaceae	Pectobacterium	8
Bacteria	Proteobacteria	Deltaproteobacteria	Myxococcales	Sandaracinaceae	uncultured	8
Bacteria	Actinobacteria	Actinobacteria	Corynebacteriales	Corynebacteriaceae	Turicella	8
Bacteria	Chloroflexi	Dehalococcoidia	MSBL5	uncultured bacterium		8
Bacteria	Patescibacteria	ABY1	Candidatus Uhrbacteria	uncultured deep-sea bacterium		8
Bacteria	Proteobacteria	Gammaproteobacteria	Pseudomonadales	Pseudomonadaceae	Ventosimonas	7
Bacteria	Chlamydiae	Chlamydiae	Chlamydiales	Simkaniaceae	Candidatus Renichlamydia	7
Bacteria	Proteobacteria	Gammaproteobacteria	Enterobacteriales	Enterobacteriaceae	Yersinia	7
Bacteria	Proteobacteria	Deltaproteobacteria	Bradymonadales	uncultured bacterium		7
Bacteria	Patescibacteria	Parcubacteria	Candidatus Kaiserbacteria	uncultured bacterium		7
Bacteria	Actinobacteria	Actinobacteria	Actinomycetales	Actinomycetaceae	Actinomyces	7
Bacteria	Firmicutes	Bacilli	Bacillales	Sporolactobacillaceae	Sporolactobacillus	7
Bacteria	Actinobacteria	Acidimicrobiia	IMCC26256	Actinobacteria bacterium IMCC26256		7
Bacteria	Proteobacteria	Gammaproteobacteria	Betaproteobacteriales	Burkholderiaceae	Burkholderia-Caballeronia-Paraburkholderia	7
Bacteria	Verrucomicrobia	Verrucomicrobiae	Chthoniobacterales	Terrimicrobiaceae	FukuN18 freshwater group	7
Bacteria	Proteobacteria	Gammaproteobacteria	Betaproteobacteriales	Burkholderiaceae	Delftia	7
Bacteria	Planctomycetes	Phycisphaerae	Phycisphaerales	Phycisphaeraceae	AKYG587	7
Bacteria	Proteobacteria	Gammaproteobacteria	Oceanospirillales	Halomonadaceae	Marinospirillum	7
Bacteria	Bacteroidetes	Bacteroidia	Bacteroidales	Dysgonomonadaceae	Dysgonomonas	7
Bacteria	Cyanobacteria	Oxyphotobacteria	Synechococcales	Cyanobiaceae	Synechococcus CC9902	7
Bacteria	Bacteroidetes	Ignavibacteria	Kryptoniales	BSV26	denitrifying bacterium enrichment culture clone NOA_1_E9	7
Bacteria	Verrucomicrobia	Verrucomicrobiae	Pedosphaerales	Pedosphaeraceae	uncultured Verrucomicrobia bacterium	7
Bacteria	Bacteroidetes	Bacteroidia	Flavobacteriales	Weeksellaceae	uncultured	7
Bacteria	Proteobacteria	Gammaproteobacteria	Betaproteobacteriales	Burkholderiaceae	Pseudorhodoferax	7
Bacteria	Bacteroidetes	Bacteroidia	Flavobacteriales	NS9 marine group	uncultured Flavobacteriales bacterium	7
Bacteria	Proteobacteria	Gammaproteobacteria	Enterobacteriales	Enterobacteriaceae	Enterobacillus	7
Bacteria	Chloroflexi	Dehalococcoidia	Dehalococcoidales	uncultured	uncultured bacterium	7
Bacteria	Bacteroidetes	Bacteroidia	Bacteroidales	Prevotellaceae	Prevotellaceae UCG-004	7
Bacteria	Chloroflexi	Anaerolineae	SJA-15	uncultured Chloroflexi bacterium		7
Bacteria	Chloroflexi	Dehalococcoidia	uncultured bacterium			7
Bacteria	Proteobacteria	Gammaproteobacteria	Oceanospirillales	Pseudohongiellaceae	Pseudohongiella	7
Bacteria	Proteobacteria	Gammaproteobacteria	Betaproteobacteriales	Burkholderiaceae	Comamonas	7
Bacteria	Proteobacteria	Gammaproteobacteria	Cellvibrionales	Spongiibacteraceae	BD1-7 clade	7
Bacteria	Bacteroidetes	Bacteroidia	Chitinophagales	Chitinophagaceae	Dinghuibacter	7
Bacteria	Chlamydiae	Chlamydiae	Chlamydiales	Simkaniaceae	Ga0074140	7
Bacteria	Proteobacteria	Deltaproteobacteria	Myxococcales	Polyangiaceae	Labilithrix	7
Bacteria	Patescibacteria	Parcubacteria	Candidatus Campbellbacteria	uncultured bacterium		7
Bacteria	Planctomycetes	Planctomycetacia	Isosphaerales	Isosphaeraceae	uncultured	7
Bacteria	Patescibacteria	Gracilibacteria	uncultured bacterium			7
Bacteria	Chloroflexi	Dehalococcoidia	SPG12-343-353-B75	uncultured bacterium		7
Bacteria	Firmicutes	Clostridia	Clostridiales	Lachnospiraceae	Anaerostipes	7
Bacteria	Patescibacteria	Parcubacteria	Candidatus Kaiserbacteria	groundwater metagenome		7
Bacteria	Proteobacteria	Alphaproteobacteria	Rickettsiales	Mitochondria	uncultured alpha proteobacterium	7
Bacteria	Patescibacteria	Microgenomatia	Candidatus Roizmanbacteria	uncultured bacterium		7
Bacteria	Patescibacteria	Parcubacteria	uncultured bacterium			6
Bacteria	Bacteroidetes	Bacteroidia	Chitinophagales	Saprospiraceae	uncultured	6
Bacteria	Patescibacteria	ABY1	Candidatus Magasanikbacteria	Candidatus Magasanikbacteria bacterium RIFCSPHIGHO2_01_FULL_41_23		6
Bacteria	Proteobacteria	Deltaproteobacteria	Myxococcales	Blfdi19	uncultured bacterium	6
Bacteria	Proteobacteria	Gammaproteobacteria	Methylococcales	Methylomonaceae	Methyloprofundus	6
Bacteria	Proteobacteria	Deltaproteobacteria	SAR324 clade(Marine group B)	uncultured bacterium		6
Bacteria	Proteobacteria	Gammaproteobacteria	Enterobacteriales	Enterobacteriaceae	uncultured	6
Bacteria	Proteobacteria	Gammaproteobacteria	Enterobacteriales	Enterobacteriaceae	Sodalis	6
Bacteria	Proteobacteria	Gammaproteobacteria	Oceanospirillales	Halomonadaceae	Chromohalobacter	6
Bacteria	Latescibacteria	uncultured bacterium				6
Bacteria	Proteobacteria	Alphaproteobacteria	Caulobacterales	Hyphomonadaceae	Hirschia	6
Bacteria	Cyanobacteria	Oxyphotobacteria	Chloroplast	Solanum torvum		6
Bacteria	Chloroflexi	Dehalococcoidia	MB-C2-126	uncultured bacterium		6
Bacteria	Proteobacteria	Gammaproteobacteria	Enterobacteriales	Enterobacteriaceae	Erwinia	6
Bacteria	Firmicutes	Clostridia	Clostridiales	Ruminococcaceae	Butyricicoccus	6
Bacteria	Patescibacteria	Gracilibacteria	Candidatus Peregrinibacteria	uncultured marine bacterium		6
Bacteria	Actinobacteria	Actinobacteria	Frankiales	Sporichthyaceae	metagenome	6
Bacteria	Bacteroidetes	Bacteroidia	Flavobacteriales	Flavobacteriaceae	Capnocytophaga	6
Archaea	Nanoarchaeaeota	Woesearchaeia	Candidatus Amesbacteria bacterium GW2011_GWC1_47_15			6
Bacteria	Proteobacteria	Alphaproteobacteria	Acetobacterales	Acetobacteraceae	Roseomonas	6
Bacteria	Firmicutes	Clostridia	Clostridiales	Lachnospiraceae	Lachnoclostridium 5	6
Bacteria	Acidobacteria	Subgroup 6	uncultured soil bacterium			6
Bacteria	Chloroflexi	Dehalococcoidia	RBG-13-46-9	Chloroflexi bacterium RBG_13_46_9		6
Bacteria	Patescibacteria	Saccharimonadia	Saccharimonadales	Saccharimonadaceae	uncultured bacterium	6
Bacteria	Patescibacteria	Microgenomatia	Candidatus Roizmanbacteria	uncultured Microgenomates group bacterium		6
Bacteria	Proteobacteria	Gammaproteobacteria	Steroidobacterales	Steroidobacteraceae	uncultured	5
Bacteria	Proteobacteria	Gammaproteobacteria	Gammaproteobacteria Incertae Sedis	Unknown Family	Candidatus Ovatusbacter	5
Bacteria	Patescibacteria	ABY1	Candidatus Falkowbacteria	uncultured Parcubacteria group bacterium		5
Bacteria	Proteobacteria	Gammaproteobacteria	Oceanospirillales	Endozoicomonadaceae	Endozoicomonas	5
Bacteria	Proteobacteria	Alphaproteobacteria	Rhodobacterales	Rhodobacteraceae	uncultured	5
Bacteria	Planctomycetes	OM190	uncultured Planctomycetales bacterium			5
Bacteria	Planctomycetes	Planctomycetacia	Planctomycetales	Schlesneriaceae	Planctopirus	5
Bacteria	Firmicutes	Clostridia	Clostridiales	Lachnospiraceae	Agathobacter	5
Bacteria	Cyanobacteria	Oxyphotobacteria	Chloroplast	Grammonema striatula		5
Bacteria	Armatimonadetes	Chthonomonadetes	Chthonomonadales	uncultured bacterium		5
Bacteria	Proteobacteria	Alphaproteobacteria	Rhizobiales	Beijerinckiaceae	Bosea	5
Bacteria	Proteobacteria	Gammaproteobacteria	Alteromonadales	Shewanellaceae	Ferrimonas	5
Bacteria	Verrucomicrobia	Verrucomicrobiae	Verrucomicrobiales	Verrucomicrobiaceae	uncultured	5
Bacteria	Bacteroidetes	Bacteroidia	Sphingobacteriales	Sphingobacteriaceae	Mucilaginibacter	5
Bacteria	Bacteroidetes	Bacteroidia	Flavobacteriales	NS9 marine group	uncultured soil bacterium	5
Bacteria	Proteobacteria	Gammaproteobacteria	Enterobacteriales	Enterobacteriaceae	Kluyvera	5
Bacteria	Firmicutes	Clostridia	Clostridiales	Family XI	Peptoniphilus	5
Bacteria	Firmicutes	Clostridia	Clostridiales	Ruminococcaceae	Anaerofilum	5
Bacteria	Planctomycetes	Planctomycetacia	Gemmatales	Gemmataceae	Zavarzinella	5
Bacteria	Actinobacteria	Actinobacteria	Micrococcales	Brevibacteriaceae	Brevibacterium	5
Bacteria	Planctomycetes	vadinHA49	uncultured bacterium			5
Bacteria	Proteobacteria	Gammaproteobacteria	Betaproteobacteriales	Neisseriaceae	Conchiformibius	5
Bacteria	Bacteroidetes	Bacteroidia	Bacteroidales	Rikenellaceae	Rikenellaceae RC9 gut group	5
Bacteria	Patescibacteria	Gracilibacteria	JGI 0000069-P22	unidentified proteobacterium		5
Bacteria	Bacteroidetes	Bacteroidia	Flavobacteriales	Cryomorphaceae	Cryomorpha	5
Bacteria	Firmicutes	Clostridia	Clostridiales	Lachnospiraceae	Lachnoclostridium	5
Bacteria	Chloroflexi	KD4-96	uncultured bacterium			5
Bacteria	Proteobacteria	Gammaproteobacteria	Betaproteobacteriales	Sulfuricellaceae	Ferritrophicum	5
Bacteria	Verrucomicrobia	Verrucomicrobiae	uncultured	uncultured Opitutae bacterium		5
Archaea	Crenarchaeota	Bathyarchaeia	uncultured crenarchaeote			5
Bacteria	Proteobacteria	Alphaproteobacteria	Paracaedibacterales	Paracaedibacteraceae	Candidatus Captivus	5
Bacteria	Proteobacteria	Deltaproteobacteria	Bdellovibrionales	Bacteriovoracaceae	Bacteriovorax	5
Bacteria	Proteobacteria	Gammaproteobacteria	Enterobacteriales	Enterobacteriaceae	Lelliottia	5
Bacteria	Chloroflexi	P2-11E	uncultured bacterium			5
Bacteria	Proteobacteria	Gammaproteobacteria	Betaproteobacteriales	Chitinibacteraceae	Iodobacter	5
Bacteria	Proteobacteria	Alphaproteobacteria	Rhodospirillales	Magnetospirillaceae	Magnetospirillum	5
Bacteria	Proteobacteria	Alphaproteobacteria	Rhizobiales	Xanthobacteraceae	Aquabacter	5
Bacteria	Proteobacteria	Gammaproteobacteria	Betaproteobacteriales	Burkholderiaceae	Simplicispira	5
Bacteria	Proteobacteria	Alphaproteobacteria	Azospirillales	Azospirillaceae	Azospirillum	5
Bacteria	Chloroflexi	Dehalococcoidia	FW22	uncultured Chloroflexi bacterium		5
Bacteria	Patescibacteria	ABY1	Candidatus Magasanikbacteria	uncultured bacterium		5
Bacteria	Proteobacteria	Gammaproteobacteria	Alteromonadales	Colwelliaceae	Thalassotalea	5
Bacteria	Proteobacteria	Gammaproteobacteria	Vibrionales	Vibrionaceae	Salinivibrio	5
Bacteria	Proteobacteria	Gammaproteobacteria	CCM19a	uncultured soil bacterium		5
Bacteria	Proteobacteria	Alphaproteobacteria	Paracaedibacterales	Paracaedibacteraceae	uncultured	5
Bacteria	Actinobacteria	Actinobacteria	Micrococcales	Micrococcaceae	Kocuria	4
Bacteria	Proteobacteria	Gammaproteobacteria	Methylococcales	Methylomonaceae	Methylovulum	4
Bacteria	Bacteroidetes	Ignavibacteria	Ignavibacteriales	Ignavibacteriaceae	Ignavibacterium	4
Bacteria	Bacteroidetes	Bacteroidia	Cytophagales	Microscillaceae	uncultured	4
Bacteria	Verrucomicrobia	Verrucomicrobiae	B29	uncultured bacterium		4
Bacteria	Proteobacteria	Gammaproteobacteria	Enterobacteriales	Enterobacteriaceae	Raoultella	4
Bacteria	Chloroflexi	OLB14	uncultured bacterium			4
Bacteria	Proteobacteria	Gammaproteobacteria	Betaproteobacteriales	Gallionellaceae	Gallionella	4
Bacteria	Bacteroidetes	Bacteroidia	Cytophagales	Cyclobacteriaceae	Algoriphagus	4
Bacteria	Proteobacteria	Gammaproteobacteria	Aeromonadales	Aeromonadaceae	Tolumonas	4
Bacteria	Proteobacteria	Gammaproteobacteria	Alteromonadales	Idiomarinaceae	Aliidiomarina	4
Bacteria	Patescibacteria	Gracilibacteria	JGI 0000069-P22	marine metagenome		4
Bacteria	Chlamydiae	Chlamydiae	Chlamydiales	Parachlamydiaceae	Candidatus Protochlamydia	4
Bacteria	Bacteroidetes	Bacteroidia	Bacteroidales	Prolixibacteraceae	Mariniphaga	4
Bacteria	Bacteroidetes	Bacteroidia	Sphingobacteriales	NS11-12 marine group	Bacteroidetes bacterium UKL13-3	4
Bacteria	Cyanobacteria	Oxyphotobacteria	Phormidesmiales	Nodosilineaceae	Nodosilinea PCC-7104	4
Bacteria	Proteobacteria	Gammaproteobacteria	Betaproteobacteriales	Burkholderiaceae	Ottowia	4
Bacteria	Dependentiae	Babeliae	Babeliales	UBA12409	uncultured bacterium	4
Bacteria	Tenericutes	Mollicutes	Mollicutes RF39	Firmicutes bacterium CAG:822		4
Bacteria	Firmicutes	Clostridia	Clostridiales	Lachnospiraceae	Lachnospiraceae UCG-008	4
Bacteria	Proteobacteria	Gammaproteobacteria	Alteromonadales	Alteromonadaceae	Alteromonas	4
Bacteria	Proteobacteria	Alphaproteobacteria	Rhizobiales	Xanthobacteraceae	Rhodoplanes	4
Bacteria	Proteobacteria	Deltaproteobacteria	SAR324 clade(Marine group B)	uncultured delta proteobacterium		4
Bacteria	Proteobacteria	Deltaproteobacteria	Oligoflexales	Oligoflexaceae	Pseudobacteriovorax	4
Bacteria	Proteobacteria	Gammaproteobacteria	Steroidobacterales	Woeseiaceae	Woeseia	4
Bacteria	Proteobacteria	Gammaproteobacteria	Ectothiorhodospirales	Thioalkalispiraceae	Thioalkalispira	4
Bacteria	Bacteroidetes	Bacteroidia	Bacteroidales	Prevotellaceae	Prevotellaceae NK3B31 group	4
Bacteria	Patescibacteria	Saccharimonadia	Saccharimonadales	uncultured bacterium		4
Bacteria	Proteobacteria	Alphaproteobacteria	Acetobacterales	Acetobacteraceae	Rhodovastum	4
Bacteria	Chloroflexi	OLB14	metagenome			4
Bacteria	Proteobacteria	Gammaproteobacteria	Pseudomonadales	Moraxellaceae	Enhydrobacter	4
Bacteria	Proteobacteria	Alphaproteobacteria	Sphingomonadales	Sphingomonadaceae	Sphingobium	4
Bacteria	Acidobacteria	Acidobacteriia	Solibacterales	Solibacteraceae (Subgroup 3)	Bryobacter	4
Bacteria	Proteobacteria	Deltaproteobacteria	Oligoflexales	0319-6G20	metagenome	4
Bacteria	Proteobacteria	Alphaproteobacteria	Rhizobiales	Xanthobacteraceae	Bradyrhizobium	4
Bacteria	Chloroflexi	Anaerolineae	SBR1031	A4b	uncultured bacterium	4
Bacteria	Proteobacteria	Gammaproteobacteria	Betaproteobacteriales	Burkholderiaceae	CM1G08	4
Bacteria	Bacteroidetes	Bacteroidia	Bacteroidetes VC2.1 Bac22	metagenome		4
Bacteria	Firmicutes	Bacilli	Lactobacillales	Carnobacteriaceae	Dolosigranulum	4
Bacteria	Proteobacteria	Gammaproteobacteria	Xanthomonadales	Xanthomonadaceae	Thermomonas	4
Bacteria	Bacteroidetes	Bacteroidia	Sphingobacteriales	env.OPS 17	uncultured Sphingobacteriales bacterium	4
Bacteria	Chloroflexi	Dehalococcoidia	1226B1H1-22-FL	uncultured bacterium		4
Bacteria	Proteobacteria	Alphaproteobacteria	Rhizobiales	Xanthobacteraceae	Xanthobacter	4
Bacteria	Proteobacteria	Gammaproteobacteria	Betaproteobacteriales	B1-7BS	uncultured beta proteobacterium	4
Bacteria	Acidobacteria	Subgroup 6	Unknown Order	Unknown Family	Luteitalea	4
Bacteria	Verrucomicrobia	Verrucomicrobiae	Pedosphaerales	Pedosphaeraceae	ADurb.Bin063-1	4
Bacteria	Proteobacteria	Alphaproteobacteria	Rhizobiales	Xanthobacteraceae	Ancylobacter	4
Bacteria	Armatimonadetes	Fimbriimonadia	Fimbriimonadales	Fimbriimonadaceae	uncultured bacterium	4
Bacteria	Planctomycetes	OM190	metagenome			4
Bacteria	Proteobacteria	Gammaproteobacteria	Enterobacteriales	Enterobacteriaceae	Hafnia-Obesumbacterium	4
Bacteria	Proteobacteria	Gammaproteobacteria	Betaproteobacteriales	Burkholderiaceae	Hydrogenophaga	4
Bacteria	Proteobacteria	Deltaproteobacteria	SAR324 clade(Marine group B)	bacterium enrichment culture clone B30(2011)		4
Bacteria	Proteobacteria	Gammaproteobacteria	Cellvibrionales	Porticoccaceae	SAR92 clade	4
Bacteria	Actinobacteria	Actinobacteria	Micrococcales	Microbacteriaceae	uncultured	4
Bacteria	Proteobacteria	Gammaproteobacteria	Cellvibrionales	Halieaceae	Halioglobus	4
Bacteria	Proteobacteria	Gammaproteobacteria	Competibacterales	Competibacteraceae	Candidatus Competibacter	4
Bacteria	Patescibacteria	Parcubacteria	Candidatus Nomurabacteria	uncultured soil bacterium		4
Bacteria	Proteobacteria	Gammaproteobacteria	Betaproteobacteriales	Burkholderiaceae	Diaphorobacter	4
Bacteria	Verrucomicrobia	Verrucomicrobiae	Pedosphaerales	Pedosphaeraceae	uncultured Desulfovibrio sp.	4
Bacteria	Tenericutes	Mollicutes	Mollicutes RF39	uncultured rumen bacterium		4
Bacteria	Actinobacteria	Actinobacteria	Pseudonocardiales	Pseudonocardiaceae	Pseudonocardia	4
Bacteria	Proteobacteria	Alphaproteobacteria	Rhizobiales	Beijerinckiaceae	alphaI cluster	4
Bacteria	Bacteroidetes	Bacteroidia	Sphingobacteriales	AKYH767	uncultured Sphingobacteriales bacterium	4
Bacteria	Bacteroidetes	Bacteroidia	Cytophagales	Cytophagaceae	Cytophaga	4
Bacteria	Omnitrophicaeota	uncultured bacterium				4
Bacteria	Actinobacteria	Actinobacteria	PeM15	uncultured actinobacterium		4
Bacteria	Proteobacteria	Deltaproteobacteria	Bdellovibrionales	Bacteriovoracaceae	Peredibacter	4
Bacteria	Proteobacteria	Deltaproteobacteria	Myxococcales	Archangiaceae	Anaeromyxobacter	4
Bacteria	Patescibacteria	Gracilibacteria	Candidatus Peregrinibacteria	uncultured Candidatus Gracilibacteria bacterium		4
Bacteria	Proteobacteria	Gammaproteobacteria	Betaproteobacteriales	Sulfuricellaceae	Sulfurirhabdus	4
Bacteria	Proteobacteria	Deltaproteobacteria	Syntrophobacterales	Syntrophaceae	uncultured	3
Bacteria	Proteobacteria	Gammaproteobacteria	Xanthomonadales	Xanthomonadaceae	uncultured	3
Bacteria	Patescibacteria	Parcubacteria	Candidatus Nomurabacteria	Candidatus Nomurabacteria bacterium GW2011_GWB1_35_20		3
Bacteria	Proteobacteria	Deltaproteobacteria	Desulfuromonadales	Geobacteraceae	Geobacter	3
Bacteria	Firmicutes	Bacilli	Lactobacillales	Carnobacteriaceae	Pisciglobus	3
Bacteria	Proteobacteria	Gammaproteobacteria	Betaproteobacteriales	Burkholderiaceae	Ralstonia	3
Bacteria	Patescibacteria	Parcubacteria	Candidatus Moranbacteria	uncultured soil bacterium		3
Bacteria	Chloroflexi	Chloroflexia	Thermomicrobiales	Thermomicrobiaceae	Nitrolancea	3
Bacteria	Proteobacteria	Alphaproteobacteria	uncultured	metagenome		3
Archaea	Thaumarchaeota	Nitrososphaeria	Nitrosopumilales	Nitrosopumilaceae	uncultured Nitrosopumilales archaeon	3
Bacteria	Actinobacteria	Actinobacteria	Corynebacteriales	Dietziaceae	Dietzia	3
Bacteria	Bacteroidetes	Bacteroidia	Sphingobacteriales	KD3-93	uncultured bacterium	3
Bacteria	Proteobacteria	Gammaproteobacteria	Alteromonadales	Shewanellaceae	Psychrobium	3
Bacteria	Patescibacteria	Gracilibacteria	Candidatus Peregrinibacteria	metagenome		3
Bacteria	Bacteroidetes	Bacteroidia	Sphingobacteriales	Lentimicrobiaceae	uncultured Cytophagales bacterium	3
Bacteria	Proteobacteria	Alphaproteobacteria	Caulobacterales	Caulobacteraceae	uncultured	3
Bacteria	Proteobacteria	Alphaproteobacteria	Rhizobiales	Hyphomicrobiaceae	Hyphomicrobium	3
Bacteria	Bacteroidetes	Bacteroidia	Sphingobacteriales	AKYH767	uncultured Bacteroidetes bacterium	3
Bacteria	Proteobacteria	Gammaproteobacteria	Gammaproteobacteria Incertae Sedis	Unknown Family	uncultured bacterium	3
Bacteria	Bacteroidetes	Bacteroidia	Sphingobacteriales	Lentimicrobiaceae	bioreactor metagenome	3
Archaea	Nanoarchaeaeota	Woesearchaeia	Candidatus Diapherotrites archaeon ADurb.Bin253			3
Bacteria	Bacteroidetes	Bacteroidia	Chitinophagales	37-13	uncultured bacterium	3
Bacteria	Proteobacteria	Alphaproteobacteria	Rhizobiales	Labraceae	Labrys	3
Bacteria	Firmicutes	Clostridia	Clostridiales	Ruminococcaceae	Ruminococcaceae UCG-014	3
Bacteria	Chlamydiae	Chlamydiae	Chlamydiales	cvE6	Chlamydiales bacterium NS11	3
Bacteria	Epsilonbacteraeota	Campylobacteria	Campylobacterales	Thiovulaceae	Thiovulum	3
Bacteria	Proteobacteria	Gammaproteobacteria	Nitrococcales	Nitrococcaceae	Spiribacter	3
Bacteria	Proteobacteria	Alphaproteobacteria	Rickettsiales	AB1	Alphaproteobacteria bacterium RIFCSPHIGHO2_01_FULL_41_14	3
Bacteria	Proteobacteria	Alphaproteobacteria	Sphingomonadales	Sphingomonadaceae	Novosphingobium	3
Bacteria	Patescibacteria	Microgenomatia	Candidatus Pacebacteria	uncultured bacterium		3
Bacteria	Cyanobacteria	Oxyphotobacteria	Chloroplast	Liriodendron chinense		3
Bacteria	Chloroflexi	Dehalococcoidia	Dehalococcoidales	uncultured	uncultured Chloroflexi bacterium	3
Bacteria	Proteobacteria	Gammaproteobacteria	Chromatiales	Sedimenticolaceae	uncultured	3
Bacteria	Firmicutes	Bacilli	Bacillales	Planococcaceae	Kurthia	3
Bacteria	Proteobacteria	Gammaproteobacteria	Alteromonadales	Moritellaceae	Paramoritella	3
Bacteria	Proteobacteria	Gammaproteobacteria	Thiotrichales	Thiotrichaceae	Thiothrix	3
Bacteria	Omnitrophicaeota	uncultured Verrucomicrobia bacterium				3
Bacteria	Proteobacteria	Gammaproteobacteria	Enterobacteriales	Enterobacteriaceae	Proteus	3
Bacteria	Firmicutes	Bacilli	Bacillales	Thermoactinomycetaceae	Melghirimyces	3
Bacteria	Dependentiae	Babeliae	Babeliales	uncultured bacterium		3
Bacteria	Bacteroidetes	Bacteroidia	Bacteroidales	Prevotellaceae	Prevotella 9	3
Bacteria	Gemmatimonadetes	BD2-11 terrestrial group	uncultured bacterium			3
Bacteria	Epsilonbacteraeota	Campylobacteria	Campylobacterales	Helicobacteraceae	Helicobacter	3
Bacteria	Proteobacteria	Gammaproteobacteria	Enterobacteriales	Enterobacteriaceae	Brenneria	3
Bacteria	Proteobacteria	Deltaproteobacteria	Myxococcales	P3OB-42	metagenome	3
Bacteria	Proteobacteria	Gammaproteobacteria	Oceanospirillales	Nitrincolaceae	uncultured	3
Archaea	Euryarchaeota	Methanomicrobia	Methanosarcinales	Methanosaetaceae	Methanosaeta	3
Bacteria	Proteobacteria	Gammaproteobacteria	Pasteurellales	Pasteurellaceae	Actinobacillus	3
Bacteria	Actinobacteria	MB-A2-108	uncultured bacterium			3
Bacteria	Firmicutes	Clostridia	Clostridiales	Ruminococcaceae	[Eubacterium] coprostanoligenes group	3
Bacteria	Proteobacteria	Gammaproteobacteria	Betaproteobacteriales	Burkholderiaceae	Pusillimonas	3
Bacteria	Proteobacteria	Deltaproteobacteria	Myxococcales	Polyangiaceae	uncultured	3
Bacteria	Firmicutes	Bacilli	Lactobacillales	Aerococcaceae	Aerococcus	3
Bacteria	Proteobacteria	Gammaproteobacteria	Enterobacteriales	Enterobacteriaceae	Xenorhabdus	3
Bacteria	Firmicutes	Clostridia	Clostridiales	Lachnospiraceae	[Eubacterium] ventriosum group	3
Bacteria	Actinobacteria	Actinobacteria	Micrococcales	Microbacteriaceae	Leucobacter	3
Bacteria	Proteobacteria	Deltaproteobacteria	Myxococcales	mle1-27	uncultured bacterium	3
Bacteria	Patescibacteria	ABY1	Candidatus Buchananbacteria	uncultured bacterium		3
Bacteria	Verrucomicrobia	Verrucomicrobiae	Opitutales	Opitutaceae	uncultured	3
Bacteria	Proteobacteria	Gammaproteobacteria	Betaproteobacteriales	Chitinibacteraceae	Chitinibacter	3
Bacteria	Proteobacteria	Alphaproteobacteria	Sneathiellales	Sneathiellaceae	uncultured	3
Bacteria	Proteobacteria	Gammaproteobacteria	Betaproteobacteriales	Nitrosomonadaceae	IS-44	3
Bacteria	Proteobacteria	Gammaproteobacteria	Pseudomonadales	Moraxellaceae	uncultured bacterium	3
Bacteria	Actinobacteria	Actinobacteria	Propionibacteriales	Propionibacteriaceae	Pseudopropionibacterium	3
Bacteria	Bacteroidetes	Ignavibacteria	Kryptoniales	BSV26	uncultured soil bacterium	3
Bacteria	Proteobacteria	Deltaproteobacteria	Desulfobacterales	Desulfobacteraceae	uncultured	3
Bacteria	Proteobacteria	Gammaproteobacteria	Chromatiales	Chromatiaceae	Achromatium	3
Bacteria	Proteobacteria	Deltaproteobacteria	Myxococcales	Sandaracinaceae	Sandaracinus	3
Bacteria	Proteobacteria	Deltaproteobacteria	PB19	uncultured marine bacterium		3
Bacteria	Proteobacteria	Gammaproteobacteria	UBA10353 marine group	uncultured bacterium		3
Bacteria	Firmicutes	Bacilli	Bacillales	Thermoactinomycetaceae	Thermoactinomyces	3
Bacteria	Patescibacteria	ABY1	Candidatus Uhrbacteria	uncultured organism		3
Bacteria	Proteobacteria	Gammaproteobacteria	Cellvibrionales	Porticoccaceae	C1-B045	3
Bacteria	Patescibacteria	ABY1	Candidatus Uhrbacteria	uncultured Parcubacteria group bacterium		3
Bacteria	Proteobacteria	Gammaproteobacteria	Oceanospirillales	Marinomonadaceae	Marinomonas	3
Bacteria	Proteobacteria	Alphaproteobacteria	Dongiales	Dongiaceae	Dongia	3
Bacteria	Chloroflexi	Dehalococcoidia	vadinBA26	uncultured Chloroflexi bacterium		3
Bacteria	Actinobacteria	Actinobacteria	Streptomycetales	Streptomycetaceae	Streptomyces	3
Bacteria	Proteobacteria	Gammaproteobacteria	Alteromonadales	Idiomarinaceae	Idiomarina	3
Bacteria	Proteobacteria	Deltaproteobacteria	Syntrophobacterales	Syntrophaceae	Desulfomonile	3
Bacteria	Firmicutes	Clostridia	Clostridiales	Family XVIII	uncultured	3
Bacteria	Proteobacteria	Gammaproteobacteria	Gammaproteobacteria Incertae Sedis	Unknown Family	uncultured	3
Bacteria	Proteobacteria	Gammaproteobacteria	Betaproteobacteriales	Burkholderiaceae	Noviherbaspirillum	3
Bacteria	Firmicutes	Clostridia	Clostridiales	Ruminococcaceae	Candidatus Soleaferrea	3
Bacteria	Chloroflexi	Dehalococcoidia	vadinBA26	uncultured Dehalococcoidia bacterium		3
Bacteria	Proteobacteria	Gammaproteobacteria	Enterobacteriales	Enterobacteriaceae	Salmonella	3
Bacteria	Proteobacteria	Alphaproteobacteria	Rhizobiales	Kaistiaceae	Kaistia	3
Bacteria	Verrucomicrobia	Verrucomicrobiae	Pedosphaerales	Pedosphaeraceae	Oikopleura dioica	3
Bacteria	Firmicutes	Clostridia	Clostridiales	Lachnospiraceae	Lachnospiraceae NK4A136 group	2
Bacteria	Proteobacteria	Alphaproteobacteria	Caulobacterales	Caulobacteraceae	Phenylobacterium	2
Bacteria	Dadabacteria	Dadabacteriia	Dadabacteriales	uncultured delta proteobacterium		2
Bacteria	Bacteroidetes	Bacteroidia	Bacteroidales	Dysgonomonadaceae	Petrimonas	2
Bacteria	Proteobacteria	Gammaproteobacteria	Cellvibrionales	Spongiibacteraceae	Zhongshania	2
Bacteria	Proteobacteria	Gammaproteobacteria	Salinisphaerales	Solimonadaceae	uncultured	2
Bacteria	Proteobacteria	Alphaproteobacteria	Rhizobiales	Beijerinckiaceae	Methylorosula	2
Bacteria	Proteobacteria	Gammaproteobacteria	Oceanospirillales	Nitrincolaceae	Amphritea	2
Bacteria	Proteobacteria	Gammaproteobacteria	Alteromonadales	Psychromonadaceae	Psychromonas	2
Bacteria	Proteobacteria	Alphaproteobacteria	Rhodovibrionales	Fodinicurvataceae	uncultured	2
Bacteria	Patescibacteria	ABY1	Candidatus Komeilibacteria	uncultured bacterium		2
Bacteria	Firmicutes	Clostridia	Clostridiales	Ruminococcaceae	Subdoligranulum	2
Bacteria	Synergistetes	Synergistia	Synergistales	Synergistaceae	Acetomicrobium	2
Archaea	Nanoarchaeaeota	Woesearchaeia	uncultured archaeon			2
Bacteria	Proteobacteria	Gammaproteobacteria	Betaproteobacteriales	Burkholderiaceae	Ramlibacter	2
Bacteria	Bacteroidetes	Bacteroidia	Flavobacteriales	Weeksellaceae	Riemerella	2
Bacteria	Actinobacteria	Actinobacteria	Micrococcales	Micrococcaceae	Micrococcus	2
Bacteria	Actinobacteria	Acidimicrobiia	Microtrichales	uncultured	uncultured bacterium	2
Bacteria	Bacteroidetes	Bacteroidia	Bacteroidales	Muribaculaceae	uncultured bacterium	2
Bacteria	Chloroflexi	Chloroflexia	Chloroflexales	Chloroflexaceae	Chloronema	2
Bacteria	Firmicutes	Bacilli	Bacillales	Bacillaceae	Oceanobacillus	2
Bacteria	Chlamydiae	Chlamydiae	Chlamydiales	Parachlamydiaceae	Parachlamydia	2
Bacteria	Lentisphaerae	Oligosphaeria	Oligosphaerales	Lenti-02	uncultured Verrucomicrobia bacterium	2
Bacteria	Bacteroidetes	Bacteroidia	Chitinophagales	Chitinophagaceae	Niastella	2
Bacteria	Proteobacteria	Gammaproteobacteria	Cellvibrionales	Porticoccaceae	Porticoccus	2
Bacteria	Proteobacteria	Gammaproteobacteria	Enterobacteriales	Enterobacteriaceae	Pluralibacter	2
Bacteria	Verrucomicrobia	Verrucomicrobiae	uncultured	uncultured bacterium		2
Bacteria	Proteobacteria	Gammaproteobacteria	Betaproteobacteriales	Burkholderiaceae	Parapusillimonas	2
Bacteria	Firmicutes	Clostridia	Clostridiales	Ruminococcaceae	Ruminococcaceae UCG-010	2
Bacteria	Actinobacteria	Actinobacteria	Micrococcales	Microbacteriaceae	Microbacterium	2
Bacteria	Proteobacteria	Gammaproteobacteria	Betaproteobacteriales	Burkholderiaceae	Alcaligenes	2
Bacteria	Proteobacteria	Alphaproteobacteria	Rickettsiales	Mitochondria	Bouteloua dactyloides	2
Bacteria	Patescibacteria	Gracilibacteria	JGI 0000069-P22	metagenome		2
Bacteria	Proteobacteria	Gammaproteobacteria	Xanthomonadales	Xanthomonadaceae	Pseudoxanthomonas	2
Bacteria	Bacteroidetes	Bacteroidia	Bacteroidales	Bacteroidetes vadinHA17	uncultured bacterium	2
Archaea	Euryarchaeota	Thermoplasmata	Marine Group II	uncultured crenarchaeote		2
Bacteria	Planctomycetes	Phycisphaerae	Phycisphaerales	Phycisphaeraceae	Urania-1B-19 marine sediment group	2
Bacteria	Proteobacteria	Gammaproteobacteria	Ectothiorhodospirales	Ectothiorhodospiraceae	uncultured	2
Bacteria	Patescibacteria	Parcubacteria	Candidatus Campbellbacteria	Candidatus Campbellbacteria bacterium GW2011_GWC2_35_28		2
Bacteria	Firmicutes	Clostridia	Clostridiales	Ruminococcaceae	Ruminococcaceae UCG-002	2
Bacteria	Planctomycetes	Brocadiae	Brocadiales	Brocadiaceae	Candidatus Kuenenia	2
Bacteria	Firmicutes	Bacilli	Lactobacillales	Enterococcaceae	Vagococcus	2
Bacteria	Proteobacteria	Gammaproteobacteria	OM182 clade	uncultured bacterium		2
Bacteria	Bacteroidetes	Ignavibacteria	Ignavibacteriales	Melioribacteraceae	IheB3-7	2
Bacteria	Proteobacteria	Gammaproteobacteria	Thiotrichales	Thiotrichaceae	uncultured	2
Bacteria	Firmicutes	Clostridia	Clostridiales	Clostridiaceae 1	Fonticella	2
Bacteria	Chloroflexi	Dehalococcoidia	FW22	uncultured bacterium		2
Bacteria	Cyanobacteria	Sericytochromatia	uncultured prokaryote			2
Bacteria	Bacteroidetes	Bacteroidia	Flavobacteriales	Flavobacteriaceae	Lutibacter	2
Bacteria	Proteobacteria	Gammaproteobacteria	MBMPE27	uncultured bacterium		2
Bacteria	Bacteroidetes	Bacteroidia	Sphingobacteriales	Sphingobacteriaceae	Nubsella	2
Bacteria	Actinobacteria	Actinobacteria	Micrococcales	Demequinaceae	Demequina	2
Bacteria	Proteobacteria	Alphaproteobacteria	Sphingomonadales	Sphingomonadaceae	DSSF69	2
Bacteria	Proteobacteria	Gammaproteobacteria	Enterobacteriales	Enterobacteriaceae	Kosakonia	2
Bacteria	Proteobacteria	Alphaproteobacteria	Rickettsiales	uncultured bacterium		2
Bacteria	Patescibacteria	Parcubacteria	Candidatus Nomurabacteria	Candidatus Nomurabacteria bacterium GW2011_GWE1_32_28		2
Bacteria	Cyanobacteria	Oxyphotobacteria	Nostocales	Nostocaceae	Aphanizomenon NIES81	2
Bacteria	Verrucomicrobia	Verrucomicrobiae	Pedosphaerales	Pedosphaeraceae	Pedosphaera	2
Bacteria	Proteobacteria	Gammaproteobacteria	KI89A clade	uncultured bacterium		2
Bacteria	Patescibacteria	Gracilibacteria	Candidatus Peregrinibacteria	uncultured Microgenomates group bacterium		2
Bacteria	Proteobacteria	Deltaproteobacteria	Myxococcales	Blfdi19	uncultured deep-sea bacterium	2
Bacteria	Proteobacteria	Gammaproteobacteria	Betaproteobacteriales	Rhodocyclaceae	Ferribacterium	2
Bacteria	Bacteroidetes	Bacteroidia	Chitinophagales	Chitinophagaceae	UTBCD1	2
Bacteria	Actinobacteria	Acidimicrobiia	Actinomarinales	uncultured	uncultured bacterium	2
Bacteria	Firmicutes	Bacilli	Bacillales	Planococcaceae	Solibacillus	2
Bacteria	Firmicutes	Bacilli	Bacillales	Planococcaceae	Jeotgalibacillus	2
Bacteria	Acidobacteria	Subgroup 22	uncultured bacterium			2
Bacteria	Proteobacteria	Gammaproteobacteria	Enterobacteriales	Enterobacteriaceae	Rahnella	2
Bacteria	Patescibacteria	ABY1	Candidatus Kerfeldbacteria	uncultured bacterium		2
Bacteria	Actinobacteria	Actinobacteria	Frankiales	Sporichthyaceae	Sporichthya	2
Bacteria	Proteobacteria	Alphaproteobacteria	Rickettsiales	Midichloriaceae	Candidatus Jidaibacter	2
Bacteria	Planctomycetes	Phycisphaerae	MSBL9	uncultured bacterium		2
Bacteria	Cyanobacteria	Oxyphotobacteria	Chloroplast	Ulnaria acus		2
Bacteria	Proteobacteria	Alphaproteobacteria	Rhizobiales	Rhizobiaceae	uncultured	2
Bacteria	Proteobacteria	Gammaproteobacteria	Cellvibrionales	Halieaceae	Pseudohaliea	2
Bacteria	Proteobacteria	Deltaproteobacteria	Desulfobacterales	Desulfobacteraceae	Desulfatirhabdium	2
Bacteria	Cyanobacteria	Melainabacteria	Caenarcaniphilales	uncultured bacterium		2
Bacteria	Actinobacteria	Actinobacteria	Corynebacteriales	Corynebacteriaceae	Corynebacterium	2
Bacteria	Proteobacteria	Alphaproteobacteria	Rickettsiales	SM2D12	metagenome	2
Bacteria	Kiritimatiellaeota	Kiritimatiellae	WCHB1-41	metagenome		2
Bacteria	Firmicutes	Clostridia	Clostridiales	Lachnospiraceae	Blautia	2
Bacteria	Proteobacteria	Gammaproteobacteria	Betaproteobacteriales	Burkholderiaceae	Pelomonas	2
Bacteria	Proteobacteria	Gammaproteobacteria	Pseudomonadales	Moraxellaceae	uncultured	2
Bacteria	Margulisbacteria	marine metagenome				2
Bacteria	Proteobacteria	Gammaproteobacteria	Betaproteobacteriales	TRA3-20	uncultured bacterium CSL142	2
Bacteria	Planctomycetes	Planctomycetacia	Pirellulales	Pirellulaceae	Candidatus Anammoximicrobium	2
Bacteria	Armatimonadetes	uncultured	uncultured bacterium			2
Bacteria	Verrucomicrobia	Verrucomicrobiae	Pedosphaerales	Pedosphaeraceae	bacterium SH3-11	2
Bacteria	Firmicutes	Clostridia	Clostridiales	Syntrophomonadaceae	Syntrophomonas	2
Bacteria	Firmicutes	Bacilli	Bacillales	Family XII	Exiguobacterium	2
Bacteria	Firmicutes	Erysipelotrichia	Erysipelotrichales	Erysipelotrichaceae	[Anaerorhabdus] furcosa group	2
Bacteria	Proteobacteria	Gammaproteobacteria	Betaproteobacteriales	Sulfuricellaceae	Sulfuriferula	2
Bacteria	Bacteroidetes	Bacteroidia	Bacteroidales	Bacteroidales RF16 group	uncultured bacterium	2
Archaea	Diapherotrites	Iainarchaeia	Iainarchaeales	Diapherotrites archaeon SCGC AAA011-N19		2
Bacteria	Proteobacteria	Gammaproteobacteria	Betaproteobacteriales	Nitrosomonadaceae	Ellin6067	2
Bacteria	Armatimonadetes	Armatimonadia	Armatimonadales	Armatimonadaceae	Armatimonas	2
Bacteria	Firmicutes	Clostridia	Clostridiales	Ruminococcaceae	Ruminococcaceae UCG-013	2
Bacteria	Proteobacteria	Gammaproteobacteria	Pseudomonadales	Moraxellaceae	[Agitococcus] lubricus group	2
Bacteria	Proteobacteria	Alphaproteobacteria	Micropepsales	Micropepsaceae	uncultured	2
Bacteria	Bacteroidetes	Bacteroidia	Flavobacteriales	Cryomorphaceae	NS10 marine group	2
Bacteria	Proteobacteria	Gammaproteobacteria	Steroidobacterales	Woeseiaceae	JTB255 marine benthic group	2
Bacteria	Bacteroidetes	Bacteroidia	Bacteroidales	Bacteroidetes BD2-2	uncultured Bacteroidetes bacterium	2
Bacteria	Proteobacteria	Alphaproteobacteria	Thalassobaculales	uncultured	uncultured Rhodospirillaceae bacterium	2
Bacteria	Proteobacteria	Gammaproteobacteria	Ectothiorhodospirales	Ectothiorhodospiraceae	Halofilum	2
Bacteria	Firmicutes	Clostridia	Clostridiales	Lachnospiraceae	Lachnoanaerobaculum	2
Bacteria	Bacteroidetes	Bacteroidia	Chitinophagales	Saprospiraceae	Aureispira	2
Bacteria	Bacteroidetes	Bacteroidia	Bacteroidales	Prevotellaceae	Prevotellaceae UCG-003	2
Bacteria	Proteobacteria	Gammaproteobacteria	Enterobacteriales	Enterobacteriaceae	Tatumella	2
Bacteria	Bacteroidetes	Bacteroidia	Flavobacteriales	Cryomorphaceae	Owenweeksia	2
Bacteria	Firmicutes	Negativicutes	Selenomonadales	Veillonellaceae	Propionispira	2
Bacteria	Bacteroidetes	Bacteroidia	Bacteroidales	SB-5	uncultured bacterium	2
Bacteria	Proteobacteria	Alphaproteobacteria	Rickettsiales	Mitochondria	Leptogium hirsutum	2
Bacteria	Proteobacteria	Gammaproteobacteria	Methylococcales	Methylomonaceae	Milano-WF1B-03	2
Bacteria	Proteobacteria	Alphaproteobacteria	Rickettsiales	Mitochondria	uncultured Rickettsiales bacterium	2
Bacteria	Cyanobacteria	Oxyphotobacteria	Nostocales	Nostocaceae	Aphanizomenon MDT14a	2
Bacteria	Proteobacteria	Gammaproteobacteria	Beggiatoales	Beggiatoaceae	Thiomargarita	2
Bacteria	Bacteroidetes	Ignavibacteria	OPB56	uncultured Bacteroidetes bacterium		2
Bacteria	Patescibacteria	Gracilibacteria	Candidatus Peribacteria	metagenome		2
Bacteria	Bacteroidetes	Bacteroidia	Sphingobacteriales	ADurb.Bin408	uncultured bacterium	2
Bacteria	Cyanobacteria	Oxyphotobacteria	Chloroplast	uncultured Cyanobacterium sp.		2
Bacteria	Bacteroidetes	Bacteroidia	Chitinophagales	Chitinophagaceae	Segetibacter	2
Bacteria	Epsilonbacteraeota	Campylobacteria	Campylobacterales	Thiovulaceae	Sulfuricurvum	2
Bacteria	Chloroflexi	TK10	uncultured bacterium			2
Bacteria	Chloroflexi	Anaerolineae	Anaerolineales	Anaerolineaceae	Leptolinea	2
Bacteria	Proteobacteria	Gammaproteobacteria	Betaproteobacteriales	Burkholderiaceae	Polaromonas	2
Bacteria	Bacteroidetes	Bacteroidia	Bacteroidales	Prolixibacteraceae	Roseimarinus	2
Bacteria	Chlamydiae	Chlamydiae	Chlamydiales	cvE6	Gammaproteobacteria bacterium RIFCSPLOWO2_02_FULL_47_50	2
Bacteria	Spirochaetes	Spirochaetia	Spirochaetales	Spirochaetaceae	uncultured	2
Bacteria	Proteobacteria	Gammaproteobacteria	Betaproteobacteriales	Rhodocyclaceae	Propionivibrio	2
Bacteria	Proteobacteria	Gammaproteobacteria	Pseudomonadales	Moraxellaceae	Cavicella	2
Bacteria	Chloroflexi	OLB14	Chloroflexi bacterium OLB14			2
Bacteria	Omnitrophicaeota	Omnitrophia	Omnitrophales	Omnitrophaceae	Candidatus Omnitrophus	2
Bacteria	Chloroflexi	Anaerolineae	Anaerolineales	Anaerolineaceae	GWD2-49-16	2
Bacteria	Proteobacteria	Gammaproteobacteria	Oceanospirillales	SS1-B-06-26	uncultured bacterium	2
Bacteria	Actinobacteria	Actinobacteria	Micrococcales	Cellulomonadaceae	Cellulomonas	2
Bacteria	Proteobacteria	Gammaproteobacteria	Betaproteobacteriales	Rhodocyclaceae	Denitratisoma	2
Bacteria	Firmicutes	Bacilli	Bacillales	Sporolactobacillaceae	Pullulanibacillus	2
Bacteria	Firmicutes	Clostridia	Clostridiales	Lachnospiraceae	Lachnospiraceae UCG-006	2
Bacteria	Proteobacteria	Alphaproteobacteria	Rickettsiales	Mitochondria	Alphaproteobacteria bacterium RIFCSPLOWO2_01_FULL_40_26	2
Bacteria	Proteobacteria	Gammaproteobacteria	Xanthomonadales	Rhodanobacteraceae	Rhodanobacter	2
Bacteria	Proteobacteria	Deltaproteobacteria	Myxococcales	Blfdi19	metagenome	2
Bacteria	Proteobacteria	Gammaproteobacteria	Betaproteobacteriales	Rhodocyclaceae	Methyloversatilis	2
Bacteria	Tenericutes	Mollicutes	Mollicutes RF39	uncultured Firmicutes bacterium		2
Bacteria	Proteobacteria	Deltaproteobacteria	PB19	uncultured Desulfuromonadales bacterium		2
Bacteria	Proteobacteria	Gammaproteobacteria	Betaproteobacteriales	Nitrosomonadaceae	uncultured	2
Bacteria	Cyanobacteria	Oxyphotobacteria	Nostocales	Chroococcidiopsaceae	uncultured	2
Bacteria	Proteobacteria	Alphaproteobacteria	Rhizobiales	Xanthobacteraceae	Rhodopseudomonas	2
Bacteria	Bacteroidetes	Ignavibacteria	Kryptoniales	BSV26	Ignavibacteria bacterium RIFCSPLOWO2_12_FULL_56_21	2
Bacteria	Proteobacteria	Gammaproteobacteria	Nitrosococcales	Nitrosococcaceae	Inmirania	2
Bacteria	Bacteroidetes	Bacteroidia	Bacteroidales	Porphyromonadaceae	Dysgonomonas sp. BGC7	2
Bacteria	Patescibacteria	Parcubacteria	Candidatus Vogelbacteria	uncultured bacterium		2
Bacteria	Proteobacteria	Gammaproteobacteria	Nitrococcales	Nitrococcales Incertae Sedis	Methylonatrum	2
Bacteria	Actinobacteria	MB-A2-108	metagenome			2
Bacteria	Bacteroidetes	Bacteroidia	Flavobacteriales	Flavobacteriaceae	Lutimonas	2
Archaea	Nanoarchaeaeota	Woesearchaeia	Candidatus Staskawiczbacteria bacterium RIFOXYA2_FULL_32_7			2
Bacteria	Proteobacteria	Gammaproteobacteria	Enterobacteriales	Enterobacteriaceae	Buttiauxella	2
Bacteria	Proteobacteria	Gammaproteobacteria	Francisellales	Francisellaceae	[Caedibacter] taeniospiralis group	2
Bacteria	Proteobacteria	Gammaproteobacteria	Betaproteobacteriales	Burkholderiaceae	Roseateles	2
Bacteria	Patescibacteria	Parcubacteria	Candidatus Adlerbacteria	uncultured bacterium		2
Bacteria	Proteobacteria	Gammaproteobacteria	Betaproteobacteriales	SC-I-84	beta proteobacterium JGI 0001003-N18	2
Bacteria	Proteobacteria	Alphaproteobacteria	Sphingomonadales	Sphingomonadaceae	Plot4-2H12	2
Bacteria	Bacteroidetes	Bacteroidia	Sphingobacteriales	NS11-12 marine group	uncultured Sphingobacterium sp.	2
Bacteria	Actinobacteria	Acidimicrobiia	Microtrichales	Microtrichaceae	uncultured	2
Bacteria	Proteobacteria	Gammaproteobacteria	Ectothiorhodospirales	Acidihalobacteraceae	Acidihalobacter	2
Bacteria	Firmicutes	Clostridia	Clostridiales	Family XVIII	Symbiobacterium	2
Bacteria	Chloroflexi	Chloroflexia	Thermomicrobiales	JG30-KF-CM45	uncultured bacterium	2
Bacteria	Firmicutes	Clostridia	Clostridiales	Lachnospiraceae	Roseburia	2
Bacteria	Bacteroidetes	Bacteroidia	Sphingobacteriales	KD3-93	metagenome	2
Bacteria	Firmicutes	Clostridia	Clostridiales	uncultured	uncultured organism	2
Bacteria	Proteobacteria	Alphaproteobacteria	Rickettsiales	Mitochondria	Saccharum officinarum	2
Bacteria	Proteobacteria	Gammaproteobacteria	Diplorickettsiales	Diplorickettsiaceae	Aquicella	2
Bacteria	Proteobacteria	Gammaproteobacteria	Xanthomonadales	Xanthomonadaceae	Xanthomonas	2
Bacteria	Dependentiae	Babeliae	Babeliales	UBA12409	uncultured soil bacterium	2
Bacteria	Proteobacteria	Gammaproteobacteria	Nitrosococcales	Nitrosococcaceae	wb1-P19	2
Bacteria	Proteobacteria	Gammaproteobacteria	Piscirickettsiales	Piscirickettsiaceae	Candidatus Endoecteinascidia	2
Bacteria	Proteobacteria	Gammaproteobacteria	Enterobacteriales	Enterobacteriaceae	Plesiomonas	2
Bacteria	Spirochaetes	Spirochaetia	Spirochaetales	Spirochaetaceae	M2PT2-76 termite group	2
Bacteria	Bacteroidetes	Bacteroidia	Bacteroidales	Rikenellaceae	Alistipes	2
Bacteria	Proteobacteria	Deltaproteobacteria	Desulfobacterales	Desulfobulbaceae	Desulfocapsa	2
Bacteria	Proteobacteria	Gammaproteobacteria	Pseudomonadales	Moraxellaceae	Perlucidibaca	2
Bacteria	Actinobacteria	Actinobacteria	Micromonosporales	Micromonosporaceae	Micromonospora	2
Bacteria	Proteobacteria	Gammaproteobacteria	Oceanospirillales	Nitrincolaceae	Neptuniibacter	2
Bacteria	Proteobacteria	Gammaproteobacteria	Oceanospirillales	Nitrincolaceae	Neptunomonas	2
Bacteria	Proteobacteria	Gammaproteobacteria	Betaproteobacteriales	Rhodocyclaceae	Azospira	2
Bacteria	BRC1	metagenome				2
Bacteria	Chloroflexi	Dehalococcoidia	H3.93	uncultured bacterium		2
Bacteria	Planctomycetes	Phycisphaerae	Pla1 lineage	uncultured bacterium		2
Bacteria	Chloroflexi	Dehalococcoidia	S085	uncultured bacterium		2
Bacteria	Proteobacteria	Alphaproteobacteria	Caulobacterales	Caulobacteraceae	Caulobacter	2
Bacteria	Firmicutes	Negativicutes	Selenomonadales	Veillonellaceae	Anaerosporomusa	1
Bacteria	Patescibacteria	WS6 (Dojkabacteria)	uncultured bacterium			1
Bacteria	Firmicutes	Clostridia	Clostridiales	Lachnospiraceae	Johnsonella	1
Bacteria	Firmicutes	Clostridia	Clostridiales	Lachnospiraceae	Lachnospiraceae FCS020 group	1
Archaea	Crenarchaeota	Thermoprotei	Desulfurococcales	Ignicoccaceae	Ignicoccus	1
Bacteria	Margulisbacteria	metagenome				1
Bacteria	Firmicutes	Clostridia	Clostridiales	Defluviitaleaceae	Defluviitaleaceae UCG-011	1
Bacteria	Firmicutes	Clostridia	Clostridiales	Eubacteriaceae	Anaerofustis	1
Bacteria	Bacteroidetes	Bacteroidia	Flavobacteriales	Flavobacteriaceae	NS2b marine group	1
Bacteria	Proteobacteria	Gammaproteobacteria	Nitrococcales	Halorhodospiraceae	Halorhodospira	1
Bacteria	Proteobacteria	Gammaproteobacteria	Enterobacteriales	Enterobacteriaceae	Pragia	1
Bacteria	Bacteroidetes	Bacteroidia	Bacteroidales	Marinilabiliaceae	Saccharicrinis	1
Archaea	Thaumarchaeota	Nitrososphaeria	Nitrososphaerales	Nitrososphaeraceae	uncultured archaeon	1
Bacteria	Proteobacteria	Gammaproteobacteria	Thiohalorhabdales	Thiohalorhabdaceae	Granulosicoccus	1
Bacteria	Proteobacteria	Gammaproteobacteria	Enterobacteriales	Enterobacteriaceae	Candidatus Regiella	1
Bacteria	Patescibacteria	ABY1	Candidatus Magasanikbacteria	Candidatus Magasanikbacteria bacterium GW2011_GWA2_56_11		1
Bacteria	Bacteroidetes	Bacteroidia	Flavobacteriales	Flavobacteriaceae	Pseudofulvibacter	1
Archaea	Euryarchaeota	Halobacteria	Halobacteriales	Halomicrobiaceae	uncultured	1
Bacteria	Proteobacteria	Deltaproteobacteria	Myxococcales	uncultured	uncultured bacterium	1
Bacteria	Proteobacteria	Gammaproteobacteria	Methylococcales	Methylococcaceae	Methylogaea	1
Bacteria	Patescibacteria	Parcubacteria	Candidatus Jorgensenbacteria	Parcubacteria group bacterium GW2011_GWA2_47_9		1
Bacteria	Cyanobacteria	Oxyphotobacteria	Nostocales	Chroococcidiopsaceae	Aliterella CENA595	1
Bacteria	Proteobacteria	Alphaproteobacteria	Elsterales	uncultured	uncultured bacterium	1
Bacteria	Cyanobacteria	Oxyphotobacteria	Chloroplast	Ziziphus jujuba		1
Bacteria	Proteobacteria	Deltaproteobacteria	Oligoflexales	0319-6G20	uncultured proteobacterium	1
Bacteria	Firmicutes	Bacilli	Bacillales	Bacillaceae	Halobacillus	1
Bacteria	Bacteroidetes	Bacteroidia	Bacteroidales	Rikenellaceae	DMER64	1
Bacteria	Chloroflexi	Dehalococcoidia	ER-E4-17	uncultured bacterium		1
Bacteria	Calditrichaeota	Calditrichia	Calditrichales	Calditrichaceae	SM23-31	1
Bacteria	Chloroflexi	KD4-96	metagenome			1
Bacteria	Proteobacteria	Deltaproteobacteria	Syntrophobacterales	Syntrophaceae	Smithella	1
Bacteria	Proteobacteria	Gammaproteobacteria	Nitrosococcales	Nitrosococcaceae	CI75cm.2.12	1
Bacteria	Proteobacteria	Gammaproteobacteria	Enterobacteriales	Enterobacteriaceae	Yokenella	1
Bacteria	Actinobacteria	Actinobacteria	Micrococcales	Microbacteriaceae	uncultured bacterium	1
Bacteria	Proteobacteria	Gammaproteobacteria	Betaproteobacteriales	Burkholderiaceae	Variovorax	1
Bacteria	Proteobacteria	Gammaproteobacteria	Betaproteobacteriales	Rhodocyclaceae	Thauera	1
Bacteria	Proteobacteria	Gammaproteobacteria	JTB23	metagenome		1
Bacteria	Armatimonadetes	Fimbriimonadia	Fimbriimonadales	Fimbriimonadaceae	uncultured Armatimonadetes bacterium	1
Bacteria	Proteobacteria	Alphaproteobacteria	Rhizobiales	Beijerinckiaceae	Methylosinus	1
Bacteria	Proteobacteria	Gammaproteobacteria	Pasteurellales	Pasteurellaceae	Pasteurella	1
Bacteria	Proteobacteria	Gammaproteobacteria	UBA10353 marine group	uncultured proteobacterium		1
Bacteria	Firmicutes	Clostridia	Clostridiales	Lachnospiraceae	Incertae Sedis	1
Archaea	Crenarchaeota	Thermoprotei	Desulfurococcales	Acidilobaceae	Aeropyrum	1
Bacteria	Bacteroidetes	Bacteroidia	Chitinophagales	uncultured	uncultured Sphingobacteriia bacterium	1
Bacteria	Verrucomicrobia	Verrucomicrobiae	Opitutales	Opitutaceae	IMCC26134	1
Bacteria	Proteobacteria	Gammaproteobacteria	Nitrosococcales	Nitrosococcaceae	MSB-1D1	1
Bacteria	Firmicutes	Clostridia	Clostridiales	Lachnospiraceae	[Eubacterium] oxidoreducens group	1
Bacteria	Cyanobacteria	Oxyphotobacteria	Chloroplast	Asterionella formosa		1
Bacteria	Proteobacteria	Gammaproteobacteria	Cellvibrionales	Microbulbiferaceae	Microbulbifer	1
Bacteria	Fusobacteria	Fusobacteriia	Fusobacteriales	Leptotrichiaceae	uncultured	1
Bacteria	Proteobacteria	Gammaproteobacteria	eub62A3	uncultured gamma proteobacterium		1
Bacteria	Planctomycetes	vadinHA49	uncultured Planctomycetaceae bacterium			1
Bacteria	Proteobacteria	Gammaproteobacteria	Betaproteobacteriales	Burkholderiaceae	Sutterella	1
Bacteria	Proteobacteria	Alphaproteobacteria	SAR11 clade	Clade I	Clade Ia	1
Bacteria	Firmicutes	Clostridia	Clostridiales	Clostridiaceae 1	Clostridium sensu stricto 8	1
Bacteria	Verrucomicrobia	Verrucomicrobiae	LD1-PB3	uncultured bacterium		1
Bacteria	Proteobacteria	Gammaproteobacteria	Betaproteobacteriales	SC-I-84	uncultured Nitrosomonadaceae bacterium	1
Bacteria	Proteobacteria	Alphaproteobacteria	Rhodospirillales	Magnetospirillaceae	uncultured	1
Bacteria	Patescibacteria	Parcubacteria	UBA9983	uncultured bacterium		1
Bacteria	Kiritimatiellaeota	Kiritimatiellae	Kiritimatiellales	Kiritimatiellaceae	MSBL3	1
Bacteria	Kiritimatiellaeota	Kiritimatiellae	WCHB1-41	Lentisphaerae bacterium RIFOXYC12_FULL_60_16		1
Bacteria	Firmicutes	Clostridia	Clostridiales	Ruminococcaceae	Ruminiclostridium 5	1
Bacteria	Cyanobacteria	Oxyphotobacteria	Chloroplast	Rhazya stricta		1
Bacteria	Chloroflexi	OLB14	bacterium SCGC AG-212-C10			1
Bacteria	Proteobacteria	Gammaproteobacteria	Thiomicrospirales	Thioglobaceae	SUP05 cluster	1
Bacteria	Verrucomicrobia	Verrucomicrobiae	S-BQ2-57 soil group	metagenome		1
Bacteria	Proteobacteria	Gammaproteobacteria	Nitrococcales	Halorhodospiraceae	Alkalilimnicola	1
Bacteria	Proteobacteria	Gammaproteobacteria	Enterobacteriales	Enterobacteriaceae	Lonsdalea	1
Bacteria	Proteobacteria	Gammaproteobacteria	Enterobacteriales	Enterobacteriaceae	Cronobacter	1
Bacteria	Proteobacteria	Gammaproteobacteria	Betaproteobacteriales	Burkholderiaceae	Thiomonas	1
Bacteria	Firmicutes	Clostridia	Clostridiales	Lachnospiraceae	[Acetivibrio] ethanolgignens group	1
Bacteria	WOR-1	candidate division WOR-1 bacterium RIFCSPHIGHO2_01_FULL_53_15				1
Bacteria	Elusimicrobia	Elusimicrobia	Lineage IV	uncultured Thermoanaerobacteraceae bacterium		1
Bacteria	Proteobacteria	Deltaproteobacteria	Desulfobacterales	Desulfobulbaceae	[Desulfobacterium] catecholicum group	1
Bacteria	Proteobacteria	Alphaproteobacteria	Rhodobacterales	Rhodobacteraceae	Ketogulonicigenium	1
Bacteria	Firmicutes	Clostridia	Clostridiales	Lachnospiraceae	Lachnospiraceae NC2004 group	1
Bacteria	Proteobacteria	Gammaproteobacteria	Cellvibrionales	Cellvibrionaceae	Aestuariicella	1
Bacteria	Proteobacteria	Deltaproteobacteria	MBNT15	uncultured bacterium		1
Bacteria	Firmicutes	Clostridia	Clostridiales	Ruminococcaceae	Ruminiclostridium	1
Bacteria	Proteobacteria	Gammaproteobacteria	Beggiatoales	Beggiatoaceae	Candidatus Marithrix	1
Bacteria	Patescibacteria	Microgenomatia	Candidatus Pacebacteria	Candidatus Pacebacteria bacterium RIFCSPHIGHO2_02_FULL_46_9		1
Bacteria	Patescibacteria	Parcubacteria	Candidatus Moranbacteria	uncultured bacterium		1
Bacteria	Patescibacteria	ABY1	Candidatus Uhrbacteria	marine metagenome		1
Bacteria	Proteobacteria	Gammaproteobacteria	Xanthomonadales	Rhodanobacteraceae	Dokdonella	1
Bacteria	Bacteroidetes	Bacteroidia	Sphingobacteriales	Sphingobacteriaceae	Sphingobacterium comitans	1
Bacteria	Firmicutes	Clostridia	Clostridiales	Lachnospiraceae	[Ruminococcus] torques group	1
Bacteria	Patescibacteria	Gracilibacteria	Candidatus Peribacteria	uncultured soil bacterium		1
Bacteria	Epsilonbacteraeota	Campylobacteria	Campylobacterales	uncultured	uncultured bacterium	1
Bacteria	Tenericutes	Mollicutes	Izimaplasmatales	uncultured bacterium		1
Bacteria	Acidobacteria	Holophagae	Holophagales	Holophagaceae	metagenome	1
Bacteria	Proteobacteria	Deltaproteobacteria	SAR324 clade(Marine group B)	metagenome		1
Bacteria	Proteobacteria	Gammaproteobacteria	Cellvibrionales	Cellvibrionaceae	uncultured	1
Bacteria	Acetothermia	Acetothermiia	uncultured bacterium GR-296.II.45			1
Bacteria	Proteobacteria	Gammaproteobacteria	SAR86 clade	uncultured bacterium		1
Bacteria	Proteobacteria	Gammaproteobacteria	Enterobacteriales	Enterobacteriaceae	Buchnera	1
Bacteria	Tenericutes	Mollicutes	Acholeplasmatales	Acholeplasmataceae	Acholeplasma	1
Bacteria	Firmicutes	Negativicutes	Selenomonadales	Veillonellaceae	Megasphaera	1
Bacteria	Tenericutes	Mollicutes	Mycoplasmatales	Mycoplasmataceae	Candidatus Bacilloplasma	1
Bacteria	Proteobacteria	Alphaproteobacteria	Rickettsiales	Rickettsiaceae	Candidatus Megaira	1
Bacteria	Proteobacteria	Gammaproteobacteria	Cellvibrionales	Halieaceae	Marimicrobium	1
Bacteria	Proteobacteria	Deltaproteobacteria	NB1-j	uncultured marine bacterium		1
Bacteria	Bacteroidetes	Bacteroidia	Bacteroidales	Tannerellaceae	uncultured	1
Bacteria	Firmicutes	Negativicutes	Selenomonadales	Veillonellaceae	Dialister	1
Bacteria	Proteobacteria	Alphaproteobacteria	Puniceispirillales	Puniceispirillales Incertae Sedis	Constrictibacter	1
Archaea	Thaumarchaeota	Nitrososphaeria	Nitrososphaerales	Nitrososphaeraceae	Candidatus Nitrocosmicus	1
Bacteria	Firmicutes	Clostridia	Clostridiales	Family XI	Gottschalkia	1
Bacteria	Firmicutes	Clostridia	Clostridiales	Ruminococcaceae	Ruminococcus 1	1
Bacteria	Firmicutes	Erysipelotrichia	Erysipelotrichales	Erysipelotrichaceae	Holdemanella	1
Bacteria	Bacteroidetes	Bacteroidia	Chitinophagales	uncultured	uncultured soil bacterium	1
Bacteria	Chloroflexi	Dehalococcoidia	uncultured Chloroflexi bacterium			1
Archaea	Thaumarchaeota	Nitrososphaeria	Nitrosopumilales	Nitrosopumilaceae	uncultured marine group I thaumarchaeote	1
Bacteria	Fibrobacteres	Fibrobacteria	Fibrobacterales	Fibrobacteraceae	Fibrobacter	1
Bacteria	Proteobacteria	Gammaproteobacteria	Betaproteobacteriales	Chromobacteriaceae	Crenobacter	1
Bacteria	Chloroflexi	SL56 marine group	metagenome			1
Bacteria	Bacteroidetes	Ignavibacteria	SJA-28	uncultured bacterium		1
Bacteria	Firmicutes	Negativicutes	Selenomonadales	Veillonellaceae	Anaerosinus	1
Bacteria	Proteobacteria	Gammaproteobacteria	Enterobacteriales	Enterobacteriaceae	Candidatus Blochmannia	1
Bacteria	Firmicutes	Bacilli	Bacillales	Alicyclobacillaceae	Acidibacillus	1
Bacteria	Actinobacteria	Actinobacteria	Frankiales	Geodermatophilaceae	Modestobacter	1
Bacteria	Proteobacteria	Gammaproteobacteria	Oceanospirillales	Nitrincolaceae	Motiliproteus	1
Bacteria	Firmicutes	Bacilli	Bacillales	Bacillaceae	Fictibacillus	1
Bacteria	Proteobacteria	Gammaproteobacteria	uncultured	uncultured bacterium		1
Bacteria	Cyanobacteria	Oxyphotobacteria	Chloroplast	Nasturtium officinale		1
Bacteria	Proteobacteria	Gammaproteobacteria	Alteromonadales	Colwelliaceae	Litorilituus	1
Bacteria	Bacteroidetes	Bacteroidia	Bacteroidales	Prevotellaceae	Prevotella 6	1
Bacteria	Actinobacteria	Actinobacteria	Pseudonocardiales	Pseudonocardiaceae	Actinophytocola	1
Bacteria	Firmicutes	Bacilli	Bacillales	Thermoactinomycetaceae	uncultured	1
Bacteria	Proteobacteria	Gammaproteobacteria	Oceanospirillales	Halomonadaceae	Candidatus Portiera	1
Bacteria	Proteobacteria	Gammaproteobacteria	Nitrosococcales	Nitrosococcaceae	Cm1-21	1
Bacteria	Firmicutes	Clostridia	Clostridiales	Lachnospiraceae	[Ruminococcus] gnavus group	1
Bacteria	Proteobacteria	Alphaproteobacteria	Rhodospirillales	uncultured	metagenome	1
Bacteria	Proteobacteria	Gammaproteobacteria	UBA10353 marine group	uncultured marine bacterium		1
Bacteria	Bacteroidetes	Bacteroidia	Flavobacteriales	Flavobacteriaceae	Maritimimonas	1
Bacteria	Patescibacteria	ABY1	Candidatus Buchananbacteria	metagenome		1
Bacteria	Proteobacteria	Gammaproteobacteria	Nitrococcales	Nitrococcaceae	Aquisalimonas	1
Bacteria	Elusimicrobia	Elusimicrobia	Lineage IV	uncultured bacterium		1
Bacteria	Proteobacteria	Gammaproteobacteria	Alteromonadales	Colwelliaceae	uncultured	1
Bacteria	Proteobacteria	Alphaproteobacteria	Rickettsiales	Mitochondria	Betula platyphylla	1
Bacteria	Proteobacteria	Gammaproteobacteria	Xanthomonadales	Rhodanobacteraceae	Tahibacter	1
Bacteria	Bacteroidetes	Bacteroidia	Sphingobacteriales	Sphingobacteriaceae	Sphingobacterium	1
Bacteria	Firmicutes	Clostridia	Clostridiales	Lachnospiraceae	GCA-900066575	1
Bacteria	Proteobacteria	Gammaproteobacteria	HOC36	uncultured bacterium		1
Bacteria	Patescibacteria	Parcubacteria	Candidatus Vogelbacteria	Candidatus Vogelbacteria bacterium GWA1_51_14		1
Bacteria	Proteobacteria	Gammaproteobacteria	Cardiobacteriales	Cardiobacteriaceae	uncultured	1
Bacteria	Firmicutes	Clostridia	Clostridiales	Clostridiaceae 1	Clostridium sensu stricto 9	1
Bacteria	Verrucomicrobia	Verrucomicrobiae	Chthoniobacterales	Terrimicrobiaceae	Terrimicrobium	1
Bacteria	Verrucomicrobia	Verrucomicrobiae	Verrucomicrobiales	Akkermansiaceae	Akkermansia	1
Bacteria	Proteobacteria	Alphaproteobacteria	Alphaproteobacteria Incertae Sedis	Unknown Family	Acuticoccus	1
Bacteria	Epsilonbacteraeota	Campylobacteria	Campylobacterales	Sulfurovaceae	Nitratifractor	1
Bacteria	Actinobacteria	Actinobacteria	Micrococcales	Rarobacteraceae	Rarobacter	1
Bacteria	Epsilonbacteraeota	Campylobacteria	Campylobacterales	uncultured	uncultured prokaryote	1
Bacteria	Proteobacteria	Gammaproteobacteria	Betaproteobacteriales	Burkholderiaceae	Herminiimonas	1
Bacteria	Firmicutes	Bacilli	Lactobacillales	Streptococcaceae	Lactococcus	1
Bacteria	Firmicutes	Erysipelotrichia	Erysipelotrichales	Erysipelotrichaceae	Holdemania	1
Bacteria	Proteobacteria	Deltaproteobacteria	MBNT15	Actinobacteria bacterium RBG_13_63_9		1
Bacteria	Acidobacteria	Aminicenantia	Aminicenantales	uncultured bacterium		1
Bacteria	Patescibacteria	Parcubacteria	uncultured Parcubacteria group bacterium			1
Bacteria	Verrucomicrobia	Verrucomicrobiae	S-BQ2-57 soil group	uncultured Verrucomicrobium sp.		1
Bacteria	Proteobacteria	Gammaproteobacteria	Methylococcales	Methylococcaceae	uncultured	1
Archaea	Euryarchaeota	Methanobacteria	Methanobacteriales	Methanobacteriaceae	Methanosphaera	1
Bacteria	Firmicutes	Clostridia	Clostridiales	Lachnospiraceae	XBB1006	1
Bacteria	Proteobacteria	Gammaproteobacteria	Betaproteobacteriales	Burkholderiaceae	Limnobacter	1
Bacteria	Actinobacteria	Actinobacteria	Micrococcales	Microbacteriaceae	Parafrigoribacterium	1
Bacteria	Proteobacteria	Gammaproteobacteria	Betaproteobacteriales	Burkholderiaceae	Alicycliphilus	1
Bacteria	Proteobacteria	Alphaproteobacteria	Rickettsiales	bac2nit3	metagenome	1
Bacteria	Proteobacteria	Gammaproteobacteria	Betaproteobacteriales	Burkholderiaceae	Caenimonas	1
Bacteria	Patescibacteria	ABY1	Candidatus Magasanikbacteria	Candidatus Magasanikbacteria bacterium RIFOXYD12_FULL_33_17		1
Bacteria	Proteobacteria	Gammaproteobacteria	Betaproteobacteriales	Burkholderiaceae	Bordetella	1
Bacteria	Proteobacteria	Gammaproteobacteria	EC3	uncultured bacterium		1
Bacteria	Firmicutes	Bacilli	Bacillales	Paenibacillaceae	Brevibacillus	1
Bacteria	Proteobacteria	Alphaproteobacteria	Rickettsiales	Mitochondria	Eosphagnum sp. BlS-2016	1
Bacteria	Cloacimonetes	Cloacimonadia	Cloacimonadales	Cloacimonadaceae	W5	1
Bacteria	Chloroflexi	Dehalococcoidia	vadinBA26	uncultured bacterium		1
Bacteria	Cyanobacteria	Oxyphotobacteria	Oxyphotobacteria Incertae Sedis	Unknown Family	MTP1	1
Bacteria	Tenericutes	Mollicutes	Mollicutes RF39	uncultured Erysipelotrichia bacterium		1
Bacteria	Bacteroidetes	Bacteroidia	Sphingobacteriales	LiUU-11-161	uncultured bacterium	1
Bacteria	Proteobacteria	Alphaproteobacteria	Acetobacterales	Acetobacteraceae	Acidiphilium	1
Bacteria	Proteobacteria	Gammaproteobacteria	Alteromonadales	Alteromonadaceae	Alishewanella	1
Bacteria	Proteobacteria	Deltaproteobacteria	Myxococcales	uncultured	uncultured Myxococcales bacterium	1
Bacteria	Planctomycetes	OM190	uncultured planctomycete			1
Bacteria	Proteobacteria	Gammaproteobacteria	Thiomicrospirales	Thiomicrospiraceae	endosymbionts	1
Archaea	Thaumarchaeota	Nitrososphaeria	uncultured	uncultured archaeon		1
Bacteria	Planctomycetes	Planctomycetacia	Planctomycetales	Rubinisphaeraceae	Rubinisphaera	1
Bacteria	Proteobacteria	Deltaproteobacteria	Myxococcales	Blfdi19	uncultured Cystobacterineae bacterium	1
Bacteria	Actinobacteria	Thermoleophilia	Gaiellales	uncultured bacterium		1
Bacteria	Firmicutes	Clostridia	Clostridiales	Clostridiaceae 1	Clostridium sensu stricto 13	1
Bacteria	Firmicutes	Clostridia	Clostridiales	Family XVIII	Caldinitratiruptor	1
Bacteria	Proteobacteria	Gammaproteobacteria	Betaproteobacteriales	Neisseriaceae	Simonsiella	1
Bacteria	Proteobacteria	Alphaproteobacteria	Rhizobiales	Rhizobiaceae	Mesorhizobium	1
Bacteria	Firmicutes	Erysipelotrichia	Erysipelotrichales	Erysipelotrichaceae	ZOR0006	1
Bacteria	Proteobacteria	Gammaproteobacteria	Chromatiales	Chromatiaceae	Thiohalocapsa	1
Bacteria	Bacteroidetes	Bacteroidia	Chitinophagales	Chitinophagaceae	Asinibacterium	1
Bacteria	Patescibacteria	WWE3	uncultured alpha proteobacterium			1
Bacteria	Proteobacteria	Gammaproteobacteria	Arenicellales	Arenicellaceae	uncultured	1
Bacteria	Cyanobacteria	Oxyphotobacteria	Chloroplast	uncultured Chlorophyta		1
Bacteria	Proteobacteria	Gammaproteobacteria	Enterobacteriales	Enterobacteriaceae	Candidatus Stammerula	1
Bacteria	Firmicutes	Bacilli	Lactobacillales	Enterococcaceae	Pilibacter	1
Bacteria	Chloroflexi	Anaerolineae	SJA-15	uncultured soil bacterium		1
Bacteria	Firmicutes	Clostridia	Clostridiales	Ruminococcaceae	Fastidiosipila	1
Bacteria	Patescibacteria	ABY1	Candidatus Magasanikbacteria	Parcubacteria bacterium SG8_24		1
Bacteria	Proteobacteria	Alphaproteobacteria	Rickettsiales	Mitochondria	Arachis hypogaea (peanut)	1
Bacteria	Proteobacteria	Alphaproteobacteria	Sphingomonadales	Sphingomonadaceae	uncultured	1
Bacteria	Proteobacteria	Gammaproteobacteria	Betaproteobacteriales	Rhodocyclaceae	Dechloromonas	1
Bacteria	Proteobacteria	Gammaproteobacteria	Betaproteobacteriales	Burkholderiaceae	Oxalobacter	1
Bacteria	Proteobacteria	Gammaproteobacteria	Cellvibrionales	Spongiibacteraceae	Litorivivens	1
Bacteria	Firmicutes	Clostridia	Clostridiales	Family XIII	Family XIII UCG-001	1
Bacteria	Bacteroidetes	Bacteroidia	Bacteroidales	SB-5	uncultured organism	1
Bacteria	Firmicutes	Clostridia	Clostridiales	Peptostreptococcaceae	Romboutsia	1
Bacteria	Cyanobacteria	Oxyphotobacteria	Synechococcales	Cyanobiaceae	Prochlorococcus MIT9313	1
Bacteria	Proteobacteria	Gammaproteobacteria	Ga0077536	metagenome		1
Bacteria	Patescibacteria	Parcubacteria	Candidatus Kaiserbacteria	Parcubacteria group bacterium CG1_02_50_68		1
Bacteria	Proteobacteria	Gammaproteobacteria	Nitrosococcales	Nitrosococcaceae	3PJM14	1
Bacteria	Spirochaetes	Spirochaetia	Spirochaetales	Spirochaetaceae	Treponema 2	1
Bacteria	Tenericutes	Mollicutes	Mollicutes RF39	unidentified		1
Bacteria	Proteobacteria	Alphaproteobacteria	Rhizobiales	Rhizobiaceae	Phyllobacterium	1
Bacteria	Planctomycetes	OM190	uncultured Planctomycetaceae bacterium			1
Bacteria	Patescibacteria	Gracilibacteria	JGI 0000069-P22	uncultured prokaryote		1
Bacteria	Proteobacteria	Gammaproteobacteria	Oceanospirillales	Halomonadaceae	Kushneria	1
Bacteria	Verrucomicrobia	Verrucomicrobiae	S-BQ2-57 soil group	uncultured bacterium		1
Bacteria	Cyanobacteria	Oxyphotobacteria	Chloroplast	Didymosphenia geminata		1
Bacteria	Chloroflexi	Anaerolineae	SJA-15	uncultured bacterium SHA-3		1
Bacteria	Cyanobacteria	Melainabacteria	Caenarcaniphilales	uncultured cyanobacterium		1
Bacteria	Acidobacteria	Acidobacteriia	Acidobacteriales	uncultured	uncultured Acidobacteria bacterium	1
Bacteria	Proteobacteria	Deltaproteobacteria	RCP2-54	uncultured bacterium		1
Bacteria	Proteobacteria	Alphaproteobacteria	Rhizobiales	Beijerinckiaceae	uncultured bacterium	1
Bacteria	Firmicutes	Bacilli	Bacillales	Bacillaceae	Ornithinibacillus	1
Bacteria	Patescibacteria	Gracilibacteria	Candidatus Peregrinibacteria	Candidatus Peregrinibacteria bacterium RIFCSPLOWO2_02_FULL_39_10		1
Bacteria	Elusimicrobia	uncultured bacterium				1
Bacteria	Bacteroidetes	Bacteroidia	Bacteroidales	Prevotellaceae	Prevotella	1
Bacteria	Spirochaetes	Spirochaetia	Spirochaetales	Spirochaetaceae	Sediminispirochaeta	1
Bacteria	Actinobacteria	Actinobacteria	Micrococcales	Micrococcaceae	Rothia	1
Bacteria	Proteobacteria	Gammaproteobacteria	Enterobacteriales	Enterobacteriaceae	Phaseolibacter	1
Bacteria	Actinobacteria	Acidimicrobiia	uncultured	uncultured bacterium		1
Bacteria	Chloroflexi	Dehalococcoidia	SAR202 clade	uncultured deep-sea bacterium		1
Bacteria	Chloroflexi	Dehalococcoidia	GIF9	uncultured Chloroflexi bacterium		1
Bacteria	Proteobacteria	Alphaproteobacteria	Acetobacterales	Acetobacteraceae	Tanticharoenia	1
Bacteria	Proteobacteria	Gammaproteobacteria	Betaproteobacteriales	Burkholderiaceae	Xenophilus	1
Bacteria	Bacteroidetes	Bacteroidia	Bacteroidales	F082	uncultured rumen bacterium	1
Bacteria	Planctomycetes	vadinHA49	uncultured organism			1
Bacteria	Proteobacteria	Gammaproteobacteria	Enterobacteriales	Enterobacteriaceae	Rosenbergiella	1
Bacteria	Planctomycetes	Planctomycetacia	Planctomycetales	uncultured	uncultured planctomycete	1
Bacteria	Patescibacteria	Parcubacteria	Candidatus Adlerbacteria	Candidatus Adlerbacteria bacterium RIFOXYC1_FULL_48_26		1
Bacteria	Zixibacteria	uncultured bacterium				1
Bacteria	Proteobacteria	Gammaproteobacteria	MBAE14	uncultured bacterium		1
Bacteria	Aquificae	Aquificae	Aquificales	Aquificaceae	Hydrogenobacter	1
Bacteria	Proteobacteria	Gammaproteobacteria	Betaproteobacteriales	Rhodocyclaceae	Zoogloea	1
Archaea	Thaumarchaeota	Nitrososphaeria	Nitrosotaleales	Nitrosotaleaceae	uncultured crenarchaeote	1
Bacteria	Chloroflexi	Dehalococcoidia	661239	Chloroflexi bacterium RBG_13_46_14		1
Bacteria	Proteobacteria	Alphaproteobacteria	Rhodobacterales	Rhodobacteraceae	Amaricoccus	1
Bacteria	Proteobacteria	Gammaproteobacteria	Betaproteobacteriales	Gallionellaceae	uncultured	1
Bacteria	Actinobacteria	Actinobacteria	Micrococcales	Micrococcaceae	uncultured	1
Bacteria	Acidobacteria	Blastocatellia (Subgroup 4)	2023-11-24	uncultured bacterium		1
Bacteria	Acidobacteria	Acidobacteriia	Solibacterales	Solibacteraceae (Subgroup 3)	Candidatus Solibacter	1
Bacteria	Acidobacteria	Acidobacteriia	Subgroup 2	uncultured bacterium		1
Bacteria	Actinobacteria	Actinobacteria	Corynebacteriales	Nocardiaceae	Nocardia	1
Bacteria	Proteobacteria	Alphaproteobacteria	Elsterales	Elsteraceae	uncultured	1
Bacteria	Bacteroidetes	Ignavibacteria	Ignavibacteriales	BSN166	uncultured bacterium	1
Bacteria	Proteobacteria	Gammaproteobacteria	Aeromonadales	Aeromonadaceae	Oceanisphaera	1
Bacteria	Bacteroidetes	Bacteroidia	Flavobacteriales	Flavobacteriaceae	NS5 marine group	1
Bacteria	Dependentiae	Babeliae	Babeliales	uncultured Candidatus Dependentiae bacterium		1
Archaea	Thaumarchaeota	Marine Benthic Group A	uncultured crenarchaeote			1
Bacteria	Firmicutes	Bacilli	Lactobacillales	Enterococcaceae	Catellicoccus	1
Bacteria	Proteobacteria	Deltaproteobacteria	Oligoflexales	0319-6G20	Bdellovibrionales bacterium GWC1_52_8	1
Bacteria	Patescibacteria	Parcubacteria	Candidatus Campbellbacteria	marine metagenome		1
Bacteria	Actinobacteria	Thermoleophilia	Solirubrobacterales	67-14	uncultured Conexibacter sp.	1
Bacteria	Proteobacteria	Gammaproteobacteria	Nitrococcales	Nitrococcaceae	uncultured	1
Bacteria	Chloroflexi	Chloroflexia	Chloroflexales	Roseiflexaceae	uncultured	1
Bacteria	Firmicutes	Erysipelotrichia	Erysipelotrichales	Erysipelotrichaceae	Erysipelothrix	1
Bacteria	Planctomycetes	Brocadiae	Brocadiales	Scalinduaceae	Candidatus Scalindua	1
Bacteria	Firmicutes	Clostridia	Clostridia Incertae Sedis	Unknown Family	Candidatus Desulforudis	1
Bacteria	Proteobacteria	Gammaproteobacteria	uncultured	uncultured Thioalkalivibrio sp.		1
Bacteria	Bacteroidetes	Bacteroidia	Bacteroidales	Bacteroidetes BD2-2	Bacteroidetes bacterium GWF2_49_14	1
Bacteria	Firmicutes	Bacilli	Bacillales	Listeriaceae	Listeria	1
Bacteria	Proteobacteria	Alphaproteobacteria	Rhizobiales	uncultured	uncultured bacterium	1
Bacteria	Acidobacteria	Subgroup 6	uncultured Acidobacteriaceae bacterium			1
Bacteria	Dependentiae	Babeliae	Babeliales	UBA12409	uncultured Verrucomicrobia bacterium	1
Bacteria	Proteobacteria	Gammaproteobacteria	Oceanospirillales	Halomonadaceae	Aidingimonas	1
Bacteria	Bacteroidetes	Bacteroidia	Flavobacteriales	Flavobacteriaceae	Kordia	1
Bacteria	Bacteroidetes	Rhodothermia	Rhodothermales	Rhodothermaceae	uncultured	1
Bacteria	Tenericutes	Mollicutes	Mollicutes RF39	anaerobic digester metagenome		1
Bacteria	Actinobacteria	Thermoleophilia	Solirubrobacterales	Solirubrobacteraceae	uncultured	1
Bacteria	Proteobacteria	Deltaproteobacteria	Oligoflexales	Oligoflexaceae	uncultured bacterium	1
Bacteria	Proteobacteria	Alphaproteobacteria	Rhizobiales	Xanthobacteraceae	uncultured	1
Bacteria	Patescibacteria	Gracilibacteria	JGI 0000069-P22	uncultured Microgenomates group bacterium		1
Bacteria	Proteobacteria	Deltaproteobacteria	Oligoflexales	0319-6G20	bacterium enrichment culture clone auto112_4W	1
Bacteria	Firmicutes	Bacilli	Bacillales	Paenibacillaceae	Desulfuribacillus	1
Bacteria	Proteobacteria	Gammaproteobacteria	Diplorickettsiales	Diplorickettsiaceae	uncultured	1
Bacteria	Proteobacteria	Gammaproteobacteria	PLTA13	uncultured bacterium		1
Bacteria	Proteobacteria	Gammaproteobacteria	Xanthomonadales	Rhodanobacteraceae	Dyella	1
Bacteria	Cyanobacteria	Oxyphotobacteria	Nostocales	Nostocaceae	Nostoc PCC-73102	1
Bacteria	Lentisphaerae	Lentisphaeria	Victivallales	Victivallaceae	uncultured bacterium	1
Bacteria	Proteobacteria	Alphaproteobacteria	Rhodobacterales	Rhodobacteraceae	Pseudophaeobacter	1
Bacteria	Proteobacteria	Gammaproteobacteria	Betaproteobacteriales	Burkholderiaceae	Herbaspirillum	1
Bacteria	Proteobacteria	Gammaproteobacteria	Cellvibrionales	Spongiibacteraceae	uncultured	1
Bacteria	Proteobacteria	Alphaproteobacteria	Rhodobacterales	Rhodobacteraceae	Pseudorhodobacter	1
Bacteria	Patescibacteria	Parcubacteria	Candidatus Jorgensenbacteria	Parcubacteria group bacterium GW2011_GWA2_47_8b		1
Bacteria	Patescibacteria	Gracilibacteria	Candidatus Peribacteria	groundwater metagenome		1
Bacteria	Proteobacteria	Gammaproteobacteria	Pseudomonadales	Pseudomonadaceae	Azotobacter	1
Bacteria	Armatimonadetes	Chthonomonadetes	Chthonomonadales	uncultured bacterium SJA-22		1
Bacteria	Margulisbacteria	uncultured marine cyanobacterium				1
Bacteria	Chlamydiae	Chlamydiae	Chlamydiales	cvE6	Chlamydiales bacterium CRIB 32	1
Bacteria	Verrucomicrobia	Verrucomicrobiae	Pedosphaerales	Pedosphaeraceae	uncultured verrucomicrobium DEV020	1
Bacteria	Bacteroidetes	Rhodothermia	Rhodothermales	Rhodothermaceae	Salinibacter	1
Bacteria	Proteobacteria	Gammaproteobacteria	Orbales	Orbaceae	uncultured	1
Bacteria	Proteobacteria	Gammaproteobacteria	Xanthomonadales	Rhodanobacteraceae	uncultured	1
Bacteria	Proteobacteria	Gammaproteobacteria	Pasteurellales	Pasteurellaceae	Aggregatibacter	1
Bacteria	Firmicutes	Bacilli	Lactobacillales	Enterococcaceae	Bavariicoccus	1
Bacteria	Proteobacteria	Gammaproteobacteria	Enterobacteriales	Enterobacteriaceae	endosymbionts3	1
Bacteria	Firmicutes	Clostridia	Clostridiales	Lachnospiraceae	ASF356	1
Bacteria	Proteobacteria	Gammaproteobacteria	Pseudomonadales	Moraxellaceae	Moraxella	1
Bacteria	Proteobacteria	Alphaproteobacteria	Rhodospirillales	uncultured	uncultured bacterium	1
Bacteria	Proteobacteria	Gammaproteobacteria	Enterobacteriales	Enterobacteriaceae	Pseudocitrobacter	1
Bacteria	Patescibacteria	ABY1	Candidatus Uhrbacteria	Candidatus Uhrbacteria bacterium GW2011_GWC2_41_11		1
Bacteria	Deinococcus-Thermus	Deinococci	Deinococcales	Trueperaceae	Truepera	1
Bacteria	Proteobacteria	Gammaproteobacteria	KI89A clade	uncultured marine bacterium		1
Bacteria	Proteobacteria	Deltaproteobacteria	Desulfobacterales	Desulfobacteraceae	Desulfonema	1
Bacteria	Proteobacteria	Gammaproteobacteria	Vibrionales	Vibrionaceae	Aliivibrio	1
Bacteria	Proteobacteria	Deltaproteobacteria	Myxococcales	MSB-4B10	uncultured proteobacterium	1
Bacteria	Proteobacteria	Gammaproteobacteria	Ga0077536	uncultured proteobacterium		1
Bacteria	Proteobacteria	Gammaproteobacteria	Francisellales	Francisellaceae	uncultured	1
Bacteria	Proteobacteria	Gammaproteobacteria	Betaproteobacteriales	Burkholderiaceae	Azohydromonas	1
Bacteria	Proteobacteria	Gammaproteobacteria	Betaproteobacteriales	Rhodocyclaceae	Denitromonas	1
Bacteria	Firmicutes	Clostridia	Clostridiales	Peptococcaceae	Desulfosporosinus	1
Bacteria	Bacteroidetes	Bacteroidia	Bacteroidales	Tannerellaceae	Parabacteroides	1
Archaea	Nanoarchaeaeota	Woesearchaeia	Candidatus Pacearchaeota archaeon CG1_02_32_21			1
Bacteria	Proteobacteria	Alphaproteobacteria	Micavibrionales	uncultured	uncultured bacterium	1
Bacteria	Firmicutes	Clostridia	Clostridiales	Ruminococcaceae	UBA1819	1
Bacteria	Proteobacteria	Deltaproteobacteria	Myxococcales	bacteriap25	uncultured bacterium	1
Bacteria	Proteobacteria	Gammaproteobacteria	Vibrionales	Vibrionaceae	Candidatus Photodesmus	1
Bacteria	Proteobacteria	Gammaproteobacteria	Run-SP154	uncultured bacterium		1
Bacteria	Proteobacteria	Alphaproteobacteria	Rhizobiales	Beijerinckiaceae	uncultured	1
Bacteria	Patescibacteria	Gracilibacteria	JGI 0000069-P22	uncultured Epsilonproteobacteria bacterium		1
Bacteria	Proteobacteria	Gammaproteobacteria	OM182 clade	uncultured gamma proteobacterium		1
Bacteria	Gemmatimonadetes	S0134 terrestrial group	uncultured compost bacterium			1
Bacteria	Bacteroidetes	Bacteroidia	Bacteroidales	Paludibacteraceae	Paludibacter	1
Bacteria	Patescibacteria	Gracilibacteria	Candidatus Peregrinibacteria	uncultured proteobacterium		1
Bacteria	Acidobacteria	Subgroup 6	uncultured bacterium gp6			1
Bacteria	Bacteroidetes	Ignavibacteria	Kryptoniales	BSV26	denitrifying bacterium enrichment culture clone NOB_2_A7	1
Bacteria	Proteobacteria	Deltaproteobacteria	Myxococcales	MidBa8	uncultured delta proteobacterium	1
Bacteria	Proteobacteria	Gammaproteobacteria	Pseudomonadales	Pseudomonadaceae	Thiopseudomonas	1
Bacteria	Actinobacteria	Actinobacteria	Kineosporiales	Kineosporiaceae	Kineococcus	1
Bacteria	Proteobacteria	Deltaproteobacteria	Desulfobacterales	Desulfobulbaceae	Desulfobulbus	1
Bacteria	Bacteroidetes	Bacteroidia	Sphingobacteriales	LiUU-11-161	metagenome	1
Bacteria	Proteobacteria	Gammaproteobacteria	Oceanospirillales	Nitrincolaceae	Profundimonas	1
Bacteria	Proteobacteria	Gammaproteobacteria	UBA10353 marine group	uncultured gamma proteobacterium		1
Bacteria	Chloroflexi	Dehalococcoidia	SPG12-461-471-B8	uncultured bacterium		1
Bacteria	Firmicutes	Clostridia	Clostridiales	Clostridiaceae 1	Sarcina	1
Bacteria	Acidobacteria	Blastocatellia (Subgroup 4)	Elev-16S-573	uncultured bacterium		1
Archaea	Nanoarchaeaeota	Woesearchaeia	Nanoarchaeota archaeon SCGC AAA011-D5			1
Bacteria	Proteobacteria	Alphaproteobacteria	Rhodospirillales	Rhodospirillaceae	uncultured	1
Bacteria	Proteobacteria	Gammaproteobacteria	Enterobacteriales	Enterobacteriaceae	Gibbsiella	1
Bacteria	Actinobacteria	Actinobacteria	Pseudonocardiales	Pseudonocardiaceae	Amycolatopsis	1
Bacteria	Proteobacteria	Deltaproteobacteria	Desulfobacterales	Desulfobulbaceae	SEEP-SRB2	1
Bacteria	Bacteroidetes	Ignavibacteria	Kryptoniales	BSV26	uncultured green sulfur bacterium GR-296.II.73	1
Bacteria	Margulisbacteria	uncultured organism				1
Bacteria	Proteobacteria	Alphaproteobacteria	Thalassobaculales	uncultured	metagenome	1
Bacteria	Proteobacteria	Gammaproteobacteria	Methylococcales	Methylomonaceae	pItb-vmat-59	1
Bacteria	Proteobacteria	Gammaproteobacteria	Oceanospirillales	Saccharospirillaceae	Reinekea	1
Bacteria	Cyanobacteria	Oxyphotobacteria	Chloroplast	Dinobryon sp. LO226KS		1
Bacteria	Acidobacteria	Blastocatellia (Subgroup 4)	Blastocatellales	Blastocatellaceae	uncultured	1
Bacteria	Bacteroidetes	Bacteroidia	Chitinophagales	37-13	metagenome	1
Bacteria	Actinobacteria	Thermoleophilia	Solirubrobacterales	67-14	uncultured bacterium	1
Bacteria	Actinobacteria	Actinobacteria	Pseudonocardiales	Pseudonocardiaceae	Saccharomonospora	1
Bacteria	Proteobacteria	Deltaproteobacteria	Myxococcales	Blfdi19	uncultured delta proteobacterium	1
Bacteria	Proteobacteria	Alphaproteobacteria	Acetobacterales	Acetobacteraceae	uncultured	1
Bacteria	Actinobacteria	Thermoleophilia	Gaiellales	uncultured	uncultured proteobacterium	1
Bacteria	Planctomycetes	Phycisphaerae	Phycisphaerales	Phycisphaeraceae	JL-ETNP-F27	1
Bacteria	Proteobacteria	Gammaproteobacteria	Cardiobacteriales	Wohlfahrtiimonadaceae	Ignatzschineria	1
Bacteria	Actinobacteria	Actinobacteria	Micrococcales	Microbacteriaceae	Galbitalea	1
Bacteria	Proteobacteria	Deltaproteobacteria	NKB15	uncultured organism		1
Bacteria	Planctomycetes	Phycisphaerae	Tepidisphaerales	WD2101 soil group	uncultured bacterium	1
Bacteria	Proteobacteria	Gammaproteobacteria	Betaproteobacteriales	Burkholderiaceae	Parasutterella	1
Bacteria	Firmicutes	Bacilli	Lactobacillales	Carnobacteriaceae	Desemzia	1

## Sheet: 3485_C_insitu_160
Domain	Phylum	Class	Order	Family	Genus	Reads
Bacteria	Proteobacteria	Gammaproteobacteria	Methylococcales	Methylomonaceae	Methylobacter	5829
Bacteria	Proteobacteria	Gammaproteobacteria	Oceanospirillales	Halomonadaceae	Halomonas	3646
Bacteria	Proteobacteria	Gammaproteobacteria	Methylococcales	Methylomonaceae	Crenothrix	3546
Bacteria	Actinobacteria	Acidimicrobiia	Microtrichales	Ilumatobacteraceae	CL500-29 marine group	2530
Bacteria	Actinobacteria	Actinobacteria	Frankiales	Sporichthyaceae	hgcI clade	2372
Bacteria	Proteobacteria	Gammaproteobacteria	Betaproteobacteriales	Burkholderiaceae	Rhodoferax	2348
Bacteria	Proteobacteria	Gammaproteobacteria	Betaproteobacteriales	Hydrogenophilaceae	uncultured	2256
Bacteria	Proteobacteria	Gammaproteobacteria	Betaproteobacteriales	Methylophilaceae	Methylotenera	2182
Bacteria	Chloroflexi	Anaerolineae	Anaerolineales	Anaerolineaceae	uncultured	1870
Bacteria	Firmicutes	Bacilli	Bacillales	Staphylococcaceae	Staphylococcus	1854
Bacteria	Proteobacteria	Gammaproteobacteria	Methylococcales	Methylomonaceae	uncultured	1648
Bacteria	Planctomycetes	Phycisphaerae	Phycisphaerales	Phycisphaeraceae	CL500-3	1392
Bacteria	Proteobacteria	Gammaproteobacteria	Alteromonadales	Shewanellaceae	Shewanella	1353
Bacteria	Firmicutes	Bacilli	Lactobacillales	Streptococcaceae	Streptococcus	985
Bacteria	Proteobacteria	Gammaproteobacteria	Pseudomonadales	Pseudomonadaceae	Pseudomonas	911
Bacteria	Rokubacteria	NC10	Methylomirabilales	Methylomirabilaceae	Candidatus Methylomirabilis	880
Bacteria	Actinobacteria	Actinobacteria	Corynebacteriales	Corynebacteriaceae	Corynebacterium 1	846
Bacteria	Proteobacteria	Deltaproteobacteria	Bdellovibrionales	Bdellovibrionaceae	OM27 clade	803
Bacteria	Bacteroidetes	Ignavibacteria	Kryptoniales	BSV26	uncultured bacterium	766
Bacteria	Proteobacteria	Gammaproteobacteria	Betaproteobacteriales	Methylophilaceae	OM43 clade	579
Bacteria	Actinobacteria	Actinobacteria	Propionibacteriales	Propionibacteriaceae	Cutibacterium	552
Bacteria	Planctomycetes	Planctomycetacia	Gemmatales	Gemmataceae	uncultured	534
Bacteria	Bacteroidetes	Bacteroidia	Sphingobacteriales	Lentimicrobiaceae	uncultured bacterium	506
Bacteria	Bacteroidetes	Bacteroidia	Sphingobacteriales	Sphingobacteriaceae	Solitalea	479
Bacteria	Bacteroidetes	Bacteroidia	Flavobacteriales	Cryomorphaceae	uncultured	453
Bacteria	Bacteroidetes	Bacteroidia	Flavobacteriales	Weeksellaceae	Chryseobacterium	390
Bacteria	Verrucomicrobia	Verrucomicrobiae	Pedosphaerales	Pedosphaeraceae	uncultured bacterium	381
Bacteria	Proteobacteria	Gammaproteobacteria	Methylococcales	Methylomonaceae	Methylomarinum	363
Bacteria	Bacteroidetes	Bacteroidia	Cytophagales	Cyclobacteriaceae	Marinoscillum	355
Bacteria	Bacteroidetes	Bacteroidia	Bacteroidales	Prevotellaceae	Prevotella 7	351
Bacteria	Proteobacteria	Gammaproteobacteria	Betaproteobacteriales	Rhodocyclaceae	Sulfuritalea	347
Bacteria	Proteobacteria	Gammaproteobacteria	Betaproteobacteriales	Rhodocyclaceae	Candidatus Accumulibacter	322
Bacteria	Proteobacteria	Gammaproteobacteria	Methylococcales	Methylomonaceae	Methyloglobulus	291
Bacteria	Bacteroidetes	Bacteroidia	Chitinophagales	Chitinophagaceae	Sediminibacterium	238
Bacteria	Proteobacteria	Gammaproteobacteria	Betaproteobacteriales	Neisseriaceae	Neisseria	233
Bacteria	Patescibacteria	Gracilibacteria	Candidatus Peregrinibacteria	uncultured bacterium		230
Bacteria	Firmicutes	Bacilli	Lactobacillales	Lactobacillaceae	Lactobacillus	201
Bacteria	Bacteroidetes	Bacteroidia	Sphingobacteriales	Lentimicrobiaceae	uncultured Sphingobacteriales bacterium	198
Bacteria	Nitrospirae	Nitrospira	Nitrospirales	Nitrospiraceae	Nitrospira	182
Bacteria	Verrucomicrobia	Verrucomicrobiae	Pedosphaerales	Pedosphaeraceae	metagenome	178
Bacteria	Actinobacteria	Actinobacteria	Frankiales	Sporichthyaceae	uncultured bacterium	172
Bacteria	Proteobacteria	Gammaproteobacteria	Pseudomonadales	Moraxellaceae	Acinetobacter	170
Bacteria	Bacteroidetes	Bacteroidia	Bacteroidales	Bacteroidaceae	Bacteroides	167
Archaea	Thaumarchaeota	Nitrososphaeria	Nitrosopumilales	Nitrosopumilaceae	Candidatus Nitrosopumilus	162
Bacteria	Bacteroidetes	Bacteroidia	Sphingobacteriales	NS11-12 marine group	metagenome	161
Bacteria	Proteobacteria	Gammaproteobacteria	Legionellales	Legionellaceae	Legionella	157
Bacteria	Firmicutes	Bacilli	Lactobacillales	Enterococcaceae	Enterococcus	148
Bacteria	Actinobacteria	Actinobacteria	Frankiales	Sporichthyaceae	Candidatus Planktophila	145
Bacteria	Bacteroidetes	Bacteroidia	Bacteroidales	Prolixibacteraceae	BSV13	145
Bacteria	Firmicutes	Bacilli	Bacillales	Bacillaceae	Bacillus	138
Bacteria	Proteobacteria	Gammaproteobacteria	Betaproteobacteriales	Nitrosomonadaceae	GOUTA6	138
Bacteria	Verrucomicrobia	Verrucomicrobiae	uncultured	Aphanizomenon flos-aquae WA102		137
Bacteria	Proteobacteria	Gammaproteobacteria	Betaproteobacteriales	Burkholderiaceae	Limnohabitans	137
Bacteria	Firmicutes	Bacilli	Lactobacillales	Aerococcaceae	Abiotrophia	133
Bacteria	Proteobacteria	Gammaproteobacteria	Betaproteobacteriales	Methylophilaceae	Methylophilus	131
Bacteria	Patescibacteria	Gracilibacteria	Candidatus Peregrinibacteria	Candidatus Peregrinibacteria bacterium RIFCSPLOWO2_02_FULL_48_14		127
Bacteria	Firmicutes	Clostridia	Clostridiales	Family XI	Anaerococcus	127
Bacteria	Bacteroidetes	Bacteroidia	Sphingobacteriales	Sphingobacteriaceae	Pedobacter	124
Bacteria	Chloroflexi	SL56 marine group	marine metagenome			123
Bacteria	Proteobacteria	Gammaproteobacteria	Betaproteobacteriales	Burkholderiaceae	Curvibacter	121
Bacteria	Verrucomicrobia	Verrucomicrobiae	Opitutales	Opitutaceae	Lacunisphaera	120
Bacteria	Kiritimatiellaeota	Kiritimatiellae	WCHB1-41	uncultured bacterium		116
Bacteria	Verrucomicrobia	Verrucomicrobiae	Verrucomicrobiales	Rubritaleaceae	Luteolibacter	115
Bacteria	Proteobacteria	Gammaproteobacteria	Enterobacteriales	Enterobacteriaceae	Enterobacter	114
Bacteria	Proteobacteria	Deltaproteobacteria	Myxococcales	mle1-27	metagenome	112
Bacteria	Bacteroidetes	Bacteroidia	Sphingobacteriales	Lentimicrobiaceae	uncultured Bacteroidetes bacterium	112
Bacteria	Proteobacteria	Deltaproteobacteria	Myxococcales	Sandaracinaceae	uncultured	111
Bacteria	Cloacimonetes	Cloacimonadia	Cloacimonadales	W27	uncultured bacterium	109
Bacteria	Proteobacteria	Gammaproteobacteria	Methylococcales	Methylomonaceae	Marine Methylotrophic Group 2	104
Bacteria	Bacteroidetes	Bacteroidia	Sphingobacteriales	NS11-12 marine group	uncultured bacterium	102
Bacteria	Acidobacteria	Subgroup 6	uncultured bacterium			101
Bacteria	Actinobacteria	Actinobacteria	Frankiales	Sporichthyaceae	uncultured actinobacterium	98
Bacteria	Proteobacteria	Gammaproteobacteria	Methylococcales	Methylomonaceae	Methylomicrobium	97
Bacteria	Planctomycetes	Brocadiae	Brocadiales	Brocadiaceae	Candidatus Brocadia	96
Bacteria	Proteobacteria	Gammaproteobacteria	Betaproteobacteriales	Nitrosomonadaceae	Nitrosomonas	96
Bacteria	Proteobacteria	Gammaproteobacteria	Methylococcales	Methylomonaceae	pLW-20	96
Bacteria	Firmicutes	Erysipelotrichia	Erysipelotrichales	Erysipelotrichaceae	Breznakia	92
Bacteria	Proteobacteria	Gammaproteobacteria	Alteromonadales	Marinobacteraceae	Marinobacter	92
Bacteria	Bacteroidetes	Bacteroidia	Flavobacteriales	Crocinitomicaceae	Fluviicola	92
Bacteria	Verrucomicrobia	Verrucomicrobiae	Opitutales	Opitutaceae	Opitutus	91
Bacteria	Proteobacteria	Gammaproteobacteria	Betaproteobacteriales	Burkholderiaceae	Acidovorax	89
Bacteria	Proteobacteria	Gammaproteobacteria	Betaproteobacteriales	Burkholderiaceae	uncultured	88
Bacteria	Lentisphaerae	Oligosphaeria	Oligosphaerales	Lenti-02	uncultured bacterium	88
Bacteria	Firmicutes	Bacilli	Lactobacillales	Leuconostocaceae	Weissella	87
Bacteria	Proteobacteria	Gammaproteobacteria	Pasteurellales	Pasteurellaceae	Haemophilus	86
Bacteria	Proteobacteria	Gammaproteobacteria	Cellvibrionales	Cellvibrionaceae	Cellvibrio	84
Bacteria	Proteobacteria	Alphaproteobacteria	Rhodobacterales	Rhodobacteraceae	Paracoccus	84
Bacteria	Actinobacteria	Actinobacteria	Corynebacteriales	Mycobacteriaceae	Mycobacterium	81
Bacteria	Chloroflexi	SL56 marine group	uncultured bacterium			81
Bacteria	Proteobacteria	Gammaproteobacteria	Betaproteobacteriales	Burkholderiaceae	Simplicispira	80
Bacteria	Cyanobacteria	Oxyphotobacteria	Synechococcales	Cyanobiaceae	Cyanobium PCC-6307	79
Bacteria	Verrucomicrobia	Verrucomicrobiae	Opitutales	Opitutaceae	Cephaloticoccus	78
Bacteria	Firmicutes	Bacilli	Bacillales	Family XI	Gemella	76
Bacteria	Proteobacteria	Gammaproteobacteria	Enterobacteriales	Enterobacteriaceae	Escherichia-Shigella	76
Bacteria	Patescibacteria	ABY1	Candidatus Uhrbacteria	uncultured bacterium		76
Bacteria	Epsilonbacteraeota	Campylobacteria	Campylobacterales	Thiovulaceae	Sulfurimonas	75
Archaea	Thaumarchaeota	Nitrososphaeria	Nitrosopumilales	Nitrosopumilaceae	Candidatus Nitrosoarchaeum	74
Bacteria	Proteobacteria	Gammaproteobacteria	Betaproteobacteriales	Rhodocyclaceae	Propionivibrio	73
Bacteria	Dependentiae	Babeliae	Babeliales	uncultured bacterium		72
Bacteria	Proteobacteria	Gammaproteobacteria	Vibrionales	Vibrionaceae	Vibrio	72
Bacteria	Firmicutes	Clostridia	Clostridiales	Lachnospiraceae	uncultured	72
Bacteria	Proteobacteria	Gammaproteobacteria	Aeromonadales	Aeromonadaceae	Aeromonas	71
Bacteria	Planctomycetes	Planctomycetacia	Pirellulales	Pirellulaceae	uncultured	69
Bacteria	Proteobacteria	Gammaproteobacteria	Betaproteobacteriales	Burkholderiaceae	Massilia	69
Bacteria	Proteobacteria	Alphaproteobacteria	Rhizobiales	Rhizobiaceae	Allorhizobium-Neorhizobium-Pararhizobium-Rhizobium	69
Bacteria	Patescibacteria	ABY1	Candidatus Uhrbacteria	metagenome		68
Bacteria	Bacteroidetes	Bacteroidia	Sphingobacteriales	AKYH767	metagenome	67
Bacteria	Actinobacteria	Actinobacteria	PeM15	uncultured bacterium		66
Bacteria	Proteobacteria	Deltaproteobacteria	PB19	uncultured delta proteobacterium		65
Bacteria	Proteobacteria	Deltaproteobacteria	Myxococcales	VHS-B3-70	uncultured bacterium	65
Bacteria	Gemmatimonadetes	Gemmatimonadetes	Gemmatimonadales	Gemmatimonadaceae	uncultured	65
Bacteria	Firmicutes	Clostridia	Clostridiales	Ruminococcaceae	Faecalibacterium	65
Bacteria	Proteobacteria	Gammaproteobacteria	Betaproteobacteriales	Rhodocyclaceae	Sterolibacterium	65
Bacteria	Bacteroidetes	Bacteroidia	Chitinophagales	Chitinophagaceae	Ferruginibacter	63
Bacteria	Bacteroidetes	Bacteroidia	Flavobacteriales	Flavobacteriaceae	Flavobacterium	62
Bacteria	Proteobacteria	Alphaproteobacteria	Rhodospirillales	Thalassospiraceae	Thalassospira	61
Bacteria	Proteobacteria	Deltaproteobacteria	Myxococcales	Polyangiaceae	Pajaroellobacter	61
Bacteria	Proteobacteria	Alphaproteobacteria	SAR11 clade	Clade III	uncultured bacterium	61
Bacteria	Proteobacteria	Deltaproteobacteria	Desulfobacterales	Desulfobacteraceae	Desulfatirhabdium	60
Bacteria	Actinobacteria	Actinobacteria	Corynebacteriales	Corynebacteriaceae	Lawsonella	60
Bacteria	Proteobacteria	Gammaproteobacteria	Betaproteobacteriales	Burkholderiaceae	Candidatus Symbiobacter	60
Bacteria	Proteobacteria	Gammaproteobacteria	Vibrionales	Vibrionaceae	Catenococcus	59
Bacteria	Bacteroidetes	Bacteroidia	Sphingobacteriales	Lentimicrobiaceae	metagenome	57
Bacteria	Proteobacteria	Deltaproteobacteria	Desulfobacterales	Desulfobacteraceae	uncultured	57
Bacteria	Actinobacteria	Actinobacteria	PeM15	metagenome		55
Archaea	Euryarchaeota	Halobacteria	Halobacteriales	Haloferacaceae	Candidatus Haloectosymbiotes	55
Bacteria	Proteobacteria	Gammaproteobacteria	Enterobacteriales	Enterobacteriaceae	Serratia	55
Bacteria	Proteobacteria	Alphaproteobacteria	Caulobacterales	Caulobacteraceae	Brevundimonas	55
Bacteria	Actinobacteria	Acidimicrobiia	IMCC26256	uncultured actinobacterium		54
Bacteria	Firmicutes	Bacilli	Lactobacillales	Carnobacteriaceae	Granulicatella	52
Bacteria	Bacteroidetes	Bacteroidia	Bacteroidales	Prevotellaceae	Alloprevotella	51
Bacteria	Bacteroidetes	Bacteroidia	Sphingobacteriales	Lentimicrobiaceae	uncultured prokaryote	51
Bacteria	Proteobacteria	Deltaproteobacteria	Myxococcales	mle1-27	uncultured delta proteobacterium	51
Bacteria	Proteobacteria	Gammaproteobacteria	Methylococcales	Methylomonaceae	Methylomonas	50
Bacteria	Patescibacteria	Gracilibacteria	JGI 0000069-P22	uncultured bacterium		49
Bacteria	Planctomycetes	Planctomycetacia	Planctomycetales	Rubinisphaeraceae	uncultured	49
Bacteria	Chloroflexi	Anaerolineae	SJA-15	uncultured bacterium		49
Bacteria	Proteobacteria	Deltaproteobacteria	Myxococcales	Haliangiaceae	Haliangium	48
Bacteria	Acidobacteria	Holophagae	Subgroup 7	uncultured Acidobacteria bacterium		48
Bacteria	Proteobacteria	Alphaproteobacteria	Rhizobiales	Beijerinckiaceae	Methylobacterium	48
Bacteria	Firmicutes	Clostridia	Clostridiales	Ruminococcaceae	Ruminococcaceae UCG-008	46
Bacteria	Firmicutes	Clostridia	Clostridiales	Ruminococcaceae	Pygmaiobacter	45
Bacteria	Patescibacteria	Parcubacteria	Candidatus Nomurabacteria	uncultured bacterium		45
Bacteria	Tenericutes	Mollicutes	Mollicutes RF39	uncultured bacterium		45
Bacteria	Patescibacteria	Microgenomatia	Candidatus Roizmanbacteria	uncultured bacterium		45
Bacteria	Hydrogenedentes	Hydrogenedentia	Hydrogenedentiales	Hydrogenedensaceae	uncultured bacterium	45
Bacteria	Proteobacteria	Alphaproteobacteria	Rickettsiales	Mitochondria	metagenome	44
Bacteria	Proteobacteria	Gammaproteobacteria	Xanthomonadales	Xanthomonadaceae	Stenotrophomonas	43
Bacteria	Bacteroidetes	Bacteroidia	Bacteroidales	Barnesiellaceae	Coprobacter	42
Bacteria	Proteobacteria	Gammaproteobacteria	Enterobacteriales	Enterobacteriaceae	Pantoea	42
Bacteria	Actinobacteria	Thermoleophilia	Solirubrobacterales	Solirubrobacteraceae	Conexibacter	41
Bacteria	Proteobacteria	Gammaproteobacteria	Xanthomonadales	Xanthomonadaceae	Arenimonas	40
Bacteria	Bacteroidetes	Bacteroidia	Sphingobacteriales	Lentimicrobiaceae	wastewater metagenome	40
Bacteria	Firmicutes	Bacilli	Lactobacillales	P5D1-392	Streptococcus sp. oral clone ASCB12	40
Bacteria	Proteobacteria	Gammaproteobacteria	Competibacterales	Competibacteraceae	Candidatus Competibacter	40
Bacteria	Patescibacteria	ABY1	Candidatus Uhrbacteria	Candidatus Uhrbacteria bacterium RIFOXYB12_FULL_58_10		38
Bacteria	Firmicutes	Clostridia	Clostridiales	Family XI	Finegoldia	38
Bacteria	Proteobacteria	Deltaproteobacteria	Oligoflexales	053A03-B-DI-P58	uncultured bacterium	37
Bacteria	Firmicutes	uncultured	uncultured bacterium			36
Bacteria	Planctomycetes	OM190	uncultured Crater Lake bacterium CL500-15			36
Bacteria	Proteobacteria	Gammaproteobacteria	Betaproteobacteriales	Gallionellaceae	Candidatus Nitrotoga	36
Bacteria	Latescibacteria	uncultured bacterium				33
Bacteria	Actinobacteria	Acidimicrobiia	IMCC26256	uncultured bacterium		33
Bacteria	Bacteroidetes	Bacteroidia	Cytophagales	Spirosomaceae	Pseudarcicella	33
Bacteria	Firmicutes	Negativicutes	Selenomonadales	Veillonellaceae	Veillonella	32
Bacteria	Acidobacteria	Holophagae	Holophagales	Holophagaceae	marine group	32
Bacteria	Fusobacteria	Fusobacteriia	Fusobacteriales	Leptotrichiaceae	Leptotrichia	32
Bacteria	Proteobacteria	Gammaproteobacteria	Betaproteobacteriales	Burkholderiaceae	Polynucleobacter	31
Bacteria	Chloroflexi	JG30-KF-CM66	uncultured bacterium			31
Bacteria	Bacteroidetes	Bacteroidia	Sphingobacteriales	AKYH767	uncultured bacterium	31
Bacteria	Firmicutes	Clostridia	Clostridiales	Ruminococcaceae	uncultured	31
Bacteria	Proteobacteria	Gammaproteobacteria	Betaproteobacteriales	Burkholderiaceae	Cupriavidus	31
Bacteria	Planctomycetes	Planctomycetacia	Planctomycetales	uncultured	uncultured bacterium	31
Bacteria	Bacteroidetes	Bacteroidia	Sphingobacteriales	env.OPS 17	metagenome	30
Bacteria	Proteobacteria	Deltaproteobacteria	Desulfuromonadales	Geobacteraceae	Geobacter	30
Bacteria	Verrucomicrobia	Verrucomicrobiae	Pedosphaerales	Pedosphaeraceae	uncultured Crater Lake bacterium CL120-133	30
Bacteria	Bacteroidetes	Bacteroidia	Flavobacteriales	Weeksellaceae	Cloacibacterium	29
Bacteria	Verrucomicrobia	Verrucomicrobiae	uncultured	marine metagenome		29
Bacteria	Cyanobacteria	Oxyphotobacteria	Chloroplast	uncultured bacterium		29
Bacteria	Chloroflexi	Anaerolineae	Anaerolineales	Anaerolineaceae	Anaerolinea	28
Bacteria	Proteobacteria	Gammaproteobacteria	Betaproteobacteriales	Sulfuricellaceae	Sulfurirhabdus	28
Bacteria	Bacteroidetes	Bacteroidia	Bacteroidales	Bacteroidetes BD2-2	uncultured bacterium	27
Bacteria	Acidobacteria	Subgroup 6	metagenome			26
Bacteria	Proteobacteria	Deltaproteobacteria	Desulfovibrionales	Desulfovibrionaceae	Desulfovibrio	26
Bacteria	Proteobacteria	Alphaproteobacteria	Rickettsiales	Rickettsiaceae	uncultured	26
Bacteria	Epsilonbacteraeota	Campylobacteria	Campylobacterales	Arcobacteraceae	Arcobacter	26
Bacteria	Planctomycetes	Planctomycetacia	Pirellulales	Pirellulaceae	Candidatus Anammoximicrobium	26
Bacteria	Bacteroidetes	Bacteroidia	Bacteroidales	Tannerellaceae	Macellibacteroides	26
Bacteria	Patescibacteria	ABY1	Candidatus Magasanikbacteria	Candidatus Magasanikbacteria bacterium RIFOXYD2_FULL_36_9		25
Bacteria	Proteobacteria	Gammaproteobacteria	Betaproteobacteriales	Chitinibacteraceae	Deefgea	25
Bacteria	Proteobacteria	Gammaproteobacteria	Betaproteobacteriales	Burkholderiaceae	Lautropia	25
Bacteria	Proteobacteria	Gammaproteobacteria	Xanthomonadales	Xanthomonadaceae	Luteimonas	24
Bacteria	Proteobacteria	Gammaproteobacteria	Oceanospirillales	Halomonadaceae	Salinicola	24
Bacteria	Firmicutes	Clostridia	Clostridiales	Family XIII	Anaerovorax	24
Bacteria	Proteobacteria	Deltaproteobacteria	PB19	uncultured bacterium		24
Bacteria	Actinobacteria	Actinobacteria	Actinomycetales	Actinomycetaceae	Actinomyces	24
Bacteria	Proteobacteria	Alphaproteobacteria	Rhodobacterales	Rhodobacteraceae	Rhodobacter	24
Bacteria	Proteobacteria	Deltaproteobacteria	PB19	metagenome		23
Bacteria	Actinobacteria	Actinobacteria	Corynebacteriales	Corynebacteriaceae	Turicella	23
Bacteria	Proteobacteria	Deltaproteobacteria	Desulfobacterales	Desulfobulbaceae	[Desulfobacterium] catecholicum group	23
Bacteria	Kiritimatiellaeota	Kiritimatiellae	Kiritimatiellales	Kiritimatiellaceae	MSBL3	23
Bacteria	Acidobacteria	Subgroup 6	uncultured Acidobacteria bacterium			23
Bacteria	Proteobacteria	Gammaproteobacteria	Betaproteobacteriales	Methylophilaceae	uncultured	23
Bacteria	Planctomycetes	Planctomycetacia	Pirellulales	Pirellulaceae	Pirellula	23
Bacteria	Proteobacteria	Deltaproteobacteria	Myxococcales	Sandaracinaceae	Sandaracinus	23
Bacteria	Patescibacteria	ABY1	Candidatus Uhrbacteria	Candidatus Uhrbacteria bacterium RIFCSPHIGHO2_01_FULL_47_10		23
Bacteria	Bacteroidetes	Bacteroidia	Sphingobacteriales	NS11-12 marine group	uncultured Bacteroidetes bacterium	23
Bacteria	Proteobacteria	Gammaproteobacteria	Methylococcales	Methylomonaceae	Methyloprofundus	22
Bacteria	Proteobacteria	Gammaproteobacteria	Alteromonadales	Alteromonadaceae	Rheinheimera	22
Bacteria	Hydrogenedentes	Hydrogenedentia	Hydrogenedentiales	Hydrogenedensaceae	metagenome	22
Bacteria	Bacteroidetes	Bacteroidia	Bacteroidales	Porphyromonadaceae	Porphyromonas	22
Bacteria	Acidobacteria	Acidobacteriia	Solibacterales	Solibacteraceae (Subgroup 3)	Paludibaculum	21
Bacteria	Dependentiae	Babeliae	Babeliales	candidate division TM6 bacterium GW2011_GWF2_37_49		21
Bacteria	Proteobacteria	Gammaproteobacteria	Enterobacteriales	Enterobacteriaceae	Citrobacter	21
Bacteria	Planctomycetes	OM190	uncultured bacterium			21
Bacteria	Proteobacteria	Gammaproteobacteria	Betaproteobacteriales	Rhodocyclaceae	uncultured	20
Bacteria	Firmicutes	Clostridia	Clostridiales	Ruminococcaceae	Ruminococcaceae UCG-010	20
Bacteria	Chloroflexi	Anaerolineae	Caldilineales	Caldilineaceae	uncultured	20
Bacteria	Chloroflexi	Anaerolineae	SJA-15	uncultured Chloroflexi bacterium		20
Bacteria	Patescibacteria	Microgenomatia	Candidatus Roizmanbacteria	uncultured Microgenomates group bacterium		19
Bacteria	Proteobacteria	Gammaproteobacteria	Betaproteobacteriales	Burkholderiaceae	GKS98 freshwater group	19
Bacteria	Planctomycetes	Planctomycetacia	Planctomycetales	Rubinisphaeraceae	SH-PL14	19
Archaea	Crenarchaeota	Bathyarchaeia	uncultured archaeon			19
Bacteria	Firmicutes	Clostridia	Clostridiales	Ruminococcaceae	Hydrogenoanaerobacterium	19
Bacteria	Proteobacteria	Gammaproteobacteria	Betaproteobacteriales	Burkholderiaceae	Achromobacter	19
Bacteria	Proteobacteria	Gammaproteobacteria	CCM19a	uncultured bacterium		18
Bacteria	Proteobacteria	Alphaproteobacteria	Rickettsiales	Mitochondria	uncultured bacterium	18
Bacteria	Bacteroidetes	Ignavibacteria	Kryptoniales	BSV26	unidentified eubacterium clone BSV19	18
Bacteria	Bacteroidetes	Bacteroidia	Bacteroidales	Prevotellaceae	Prevotellaceae UCG-004	18
Bacteria	Verrucomicrobia	Verrucomicrobiae	Methylacidiphilales	Methylacidiphilaceae	uncultured	18
Bacteria	Proteobacteria	Gammaproteobacteria	Cellvibrionales	Halieaceae	OM60(NOR5) clade	18
Bacteria	Actinobacteria	Acidimicrobiia	Microtrichales	Microtrichaceae	IMCC26207	18
Bacteria	Proteobacteria	Gammaproteobacteria	Betaproteobacteriales	Methylophilaceae	Candidatus Methylopumilus	18
Bacteria	Firmicutes	Clostridia	Clostridiales	Lachnospiraceae	Lachnotalea	18
Bacteria	Verrucomicrobia	Verrucomicrobiae	B29	uncultured bacterium		18
Bacteria	Proteobacteria	Deltaproteobacteria	Oligoflexales	053A03-B-DI-P58	uncultured delta proteobacterium	18
Bacteria	Actinobacteria	Acidimicrobiia	Microtrichales	Iamiaceae	Iamia	18
Bacteria	Armatimonadetes	Armatimonadia	Armatimonadales	Armatimonadaceae	Armatimonas	18
Bacteria	Patescibacteria	Parcubacteria	Candidatus Nomurabacteria	uncultured Parcubacteria group bacterium		18
Bacteria	Fusobacteria	Fusobacteriia	Fusobacteriales	Fusobacteriaceae	Fusobacterium	18
Bacteria	Firmicutes	Bacilli	Bacillales	Paenibacillaceae	Paenibacillus	18
Bacteria	Bacteroidetes	Bacteroidia	Bacteroidales	Paludibacteraceae	Paludibacter	17
Bacteria	Actinobacteria	Actinobacteria	Micrococcales	Microbacteriaceae	Gulosibacter	17
Archaea	Euryarchaeota	Methanomicrobia	Methanomicrobiales	Methanoregulaceae	Methanoregula	17
Bacteria	Proteobacteria	Gammaproteobacteria	Enterobacteriales	Enterobacteriaceae	Klebsiella	17
Bacteria	Chloroflexi	Dehalococcoidia	Dehalococcoidales	Dehalococcoidaceae	Dehalogenimonas	17
Bacteria	Bacteroidetes	Bacteroidia	Bacteroidales	Prevotellaceae	Prevotella 1	17
Bacteria	Bacteroidetes	Bacteroidia	Flavobacteriales	Weeksellaceae	Bergeyella	17
Bacteria	Firmicutes	Negativicutes	Selenomonadales	Veillonellaceae	uncultured	17
Bacteria	Cloacimonetes	Cloacimonadia	Cloacimonadales	PBS-18	uncultured bacterium	17
Bacteria	Proteobacteria	Alphaproteobacteria	Paracaedibacterales	Paracaedibacteraceae	Candidatus Captivus	17
Bacteria	Proteobacteria	Gammaproteobacteria	Betaproteobacteriales	TRA3-20	uncultured bacterium	16
Bacteria	Dependentiae	Babeliae	Babeliales	Babeliaceae	uncultured bacterium	16
Bacteria	Proteobacteria	Deltaproteobacteria	Myxococcales	Polyangiaceae	Labilithrix	16
Bacteria	Actinobacteria	Thermoleophilia	Gaiellales	uncultured	uncultured bacterium	16
Bacteria	Proteobacteria	Gammaproteobacteria	Betaproteobacteriales	Burkholderiaceae	Undibacterium	16
Bacteria	Patescibacteria	Saccharimonadia	Saccharimonadales	uncultured candidate division WS5 bacterium		16
Bacteria	Proteobacteria	Alphaproteobacteria	Sphingomonadales	Sphingomonadaceae	Sphingomonas	16
Bacteria	Proteobacteria	Gammaproteobacteria	Oceanospirillales	Pseudohongiellaceae	Pseudohongiella	16
Archaea	Nanoarchaeaeota	Woesearchaeia	uncultured archaeon			16
Bacteria	Planctomycetes	Phycisphaerae	Phycisphaerales	Phycisphaeraceae	SM1A02	16
Bacteria	Proteobacteria	Gammaproteobacteria	Betaproteobacteriales	Burkholderiaceae	Comamonas	16
Bacteria	Proteobacteria	Gammaproteobacteria	Alteromonadales	Colwelliaceae	Colwellia	15
Bacteria	Bacteroidetes	Bacteroidia	Sphingobacteriales	env.OPS 17	uncultured bacterium	15
Bacteria	Armatimonadetes	uncultured	uncultured bacterium			15
Bacteria	Verrucomicrobia	Verrucomicrobiae	uncultured	uncultured Opitutae bacterium		15
Bacteria	Firmicutes	Clostridia	Clostridiales	Lachnospiraceae	Tyzzerella	15
Bacteria	Proteobacteria	Alphaproteobacteria	Rhodospirillales	Magnetospirillaceae	Magnetospirillum	15
Bacteria	Firmicutes	Clostridia	Clostridiales	Clostridiaceae 1	Clostridium sensu stricto 1	15
Bacteria	Omnitrophicaeota	uncultured bacterium				15
Bacteria	Firmicutes	Bacilli	Lactobacillales	Carnobacteriaceae	Carnobacterium	15
Bacteria	Fibrobacteres	Fibrobacteria	Fibrobacterales	B18	uncultured bacterium	15
Bacteria	Firmicutes	Bacilli	Lactobacillales	Leuconostocaceae	Leuconostoc	15
Bacteria	Bacteroidetes	Bacteroidia	Sphingobacteriales	AKYH767	uncultured Sphingobacteriales bacterium	15
Bacteria	Lentisphaerae	Oligosphaeria	Oligosphaerales	Lenti-02	uncultured Verrucomicrobia bacterium	15
Bacteria	Bacteroidetes	Bacteroidia	Bacteroidales	Prolixibacteraceae	uncultured	15
Bacteria	Planctomycetes	Planctomycetacia	Gemmatales	Gemmataceae	Fimbriiglobus	15
Bacteria	Verrucomicrobia	Verrucomicrobiae	Chthoniobacterales	Terrimicrobiaceae	FukuN18 freshwater group	14
Bacteria	Proteobacteria	Gammaproteobacteria	Nitrosococcales	Nitrosococcaceae	AqS1	14
Bacteria	Verrucomicrobia	Verrucomicrobiae	uncultured	uncultured Verrucomicrobia bacterium		14
Bacteria	Bacteroidetes	Bacteroidia	Bacteroidales	Prolixibacteraceae	WCHB1-32	14
Bacteria	Proteobacteria	Gammaproteobacteria	Pseudomonadales	Moraxellaceae	Psychrobacter	14
Bacteria	Patescibacteria	Microgenomatia	Candidatus Gottesmanbacteria	uncultured bacterium		14
Bacteria	Patescibacteria	Parcubacteria	Candidatus Moranbacteria	uncultured soil bacterium		14
Bacteria	Dependentiae	Babeliae	Babeliales	uncultured Candidatus Dependentiae bacterium		13
Bacteria	Proteobacteria	Alphaproteobacteria	Elsterales	uncultured	metagenome	13
Bacteria	Proteobacteria	Gammaproteobacteria	Chromatiales	Chromatiaceae	Achromatium	13
Bacteria	Patescibacteria	Parcubacteria	uncultured bacterium			13
Bacteria	Planctomycetes	Phycisphaerae	Phycisphaerales	Phycisphaeraceae	AKYG587	13
Bacteria	Patescibacteria	Gracilibacteria	Absconditabacteriales (SR1)	uncultured candidate division SR1 bacterium		13
Bacteria	Proteobacteria	Alphaproteobacteria	uncultured	uncultured bacterium		13
Bacteria	Patescibacteria	ABY1	Candidatus Uhrbacteria	Candidatus Uhrbacteria bacterium GW2011_GWC2_40_450		13
Bacteria	Patescibacteria	Parcubacteria	Candidatus Kaiserbacteria	uncultured bacterium		13
Archaea	Euryarchaeota	Methanomicrobia	Methanomicrobiales	Methanoregulaceae	Methanolinea	13
Bacteria	Cyanobacteria	Oxyphotobacteria	Chloroplast	Solanum torvum		13
Bacteria	Proteobacteria	Gammaproteobacteria	Thiotrichales	Thiotrichaceae	Thiothrix	13
Bacteria	Gemmatimonadetes	Gemmatimonadetes	Gemmatimonadales	Gemmatimonadaceae	Gemmatimonas	13
Bacteria	Patescibacteria	Microgenomatia	Candidatus Pacebacteria	uncultured bacterium		13
Bacteria	Patescibacteria	ABY1	Candidatus Falkowbacteria	uncultured Parcubacteria group bacterium		13
Bacteria	Patescibacteria	Parcubacteria	Candidatus Kaiserbacteria	uncultured Parcubacteria group bacterium		13
Bacteria	Proteobacteria	Gammaproteobacteria	Oceanospirillales	Nitrincolaceae	Marinobacterium	13
Bacteria	Proteobacteria	Gammaproteobacteria	MBAE14	uncultured gamma proteobacterium		12
Bacteria	Proteobacteria	Magnetococcia	Magnetococcales	Magnetococcaceae	Magnetococcus	12
Bacteria	Proteobacteria	Gammaproteobacteria	Coxiellales	Coxiellaceae	Coxiella	12
Bacteria	Chloroflexi	Anaerolineae	SBR1031	A4b	uncultured bacterium	12
Bacteria	Proteobacteria	Gammaproteobacteria	Betaproteobacteriales	Burkholderiaceae	Variovorax	12
Bacteria	Proteobacteria	Gammaproteobacteria	Betaproteobacteriales	Nitrosomonadaceae	Nitrosospira	12
Bacteria	Proteobacteria	Gammaproteobacteria	Enterobacteriales	Enterobacteriaceae	Hafnia-Obesumbacterium	12
Bacteria	Bacteroidetes	Bacteroidia	Chitinophagales	Saprospiraceae	uncultured	12
Bacteria	Proteobacteria	Gammaproteobacteria	Alteromonadales	Moritellaceae	Moritella	12
Bacteria	Patescibacteria	Parcubacteria	Candidatus Moranbacteria	uncultured bacterium		12
Bacteria	Verrucomicrobia	Verrucomicrobiae	Pedosphaerales	Pedosphaeraceae	ADurb.Bin063-1	12
Bacteria	Proteobacteria	Gammaproteobacteria	Pseudomonadales	Pseudomonadaceae	Ventosimonas	12
Bacteria	Chlamydiae	Chlamydiae	Chlamydiales	Simkaniaceae	uncultured	12
Bacteria	Proteobacteria	Alphaproteobacteria	Acetobacterales	Acetobacterales Incertae Sedis	uncultured	12
Bacteria	Cyanobacteria	Oxyphotobacteria	Nostocales	Phormidiaceae	Planktothrix NIVA-CYA 15	12
Archaea	Thaumarchaeota	Nitrososphaeria	Nitrosopumilales	Nitrosopumilaceae	uncultured archaeon	12
Bacteria	Proteobacteria	Gammaproteobacteria	Methylococcales	Methylomonaceae	Milano-WF1B-03	12
Bacteria	Firmicutes	Clostridia	Clostridiales	Lachnospiraceae	Lachnoclostridium 5	12
Bacteria	Firestonebacteria	Candidatus Firestonebacteria bacterium RIFOXYC2_FULL_39_67				12
Bacteria	Bacteroidetes	Bacteroidia	Flavobacteriales	Weeksellaceae	uncultured	12
Bacteria	Proteobacteria	Gammaproteobacteria	Betaproteobacteriales	Rhodocyclaceae	Dechloromonas	11
Bacteria	Proteobacteria	Deltaproteobacteria	Myxococcales	Phaselicystidaceae	Phaselicystis	11
Bacteria	Omnitrophicaeota	Omnitrophia	Omnitrophales	Omnitrophaceae	Candidatus Omnitrophus	11
Bacteria	Actinobacteria	Thermoleophilia	Gaiellales	uncultured	metagenome	11
Bacteria	Proteobacteria	Gammaproteobacteria	Oceanospirillales	Pseudohongiellaceae	BIyi10	11
Bacteria	Actinobacteria	Actinobacteria	Propionibacteriales	Nocardioidaceae	Nocardioides	11
Bacteria	Proteobacteria	Gammaproteobacteria	Vibrionales	Vibrionaceae	Photobacterium	11
Bacteria	Proteobacteria	Gammaproteobacteria	Betaproteobacteriales	Nitrosomonadaceae	MND1	11
Bacteria	Acidobacteria	Subgroup 6	uncultured Acidobacterium sp.			11
Bacteria	LCP-89	uncultured bacterium				11
Bacteria	Proteobacteria	Gammaproteobacteria	Enterobacteriales	Enterobacteriaceae	Pectobacterium	11
Bacteria	Bacteroidetes	Bacteroidia	Bacteroidales	Dysgonomonadaceae	Dysgonomonas	11
Bacteria	Proteobacteria	Deltaproteobacteria	Myxococcales	Vulgatibacteraceae	Vulgatibacter	11
Bacteria	Proteobacteria	Alphaproteobacteria	Rhizobiales	A0839	uncultured bacterium	11
Bacteria	Bacteroidetes	Ignavibacteria	Kryptoniales	BSV26	uncultured bacterium GR-296.II.11	11
Bacteria	Planctomycetes	Brocadiae	Brocadiales	Brocadiaceae	uncultured	11
Bacteria	Proteobacteria	Gammaproteobacteria	Betaproteobacteriales	Sulfuricellaceae	Ferritrophicum	11
Bacteria	Patescibacteria	ABY1	Candidatus Kerfeldbacteria	uncultured bacterium		11
Bacteria	Bacteroidetes	Bacteroidia	Flavobacteriales	Flavobacteriaceae	Capnocytophaga	11
Bacteria	Patescibacteria	Gracilibacteria	uncultured bacterium			11
Bacteria	Planctomycetes	Planctomycetacia	Planctomycetales	uncultured	uncultured Planctomyces sp.	10
Bacteria	Proteobacteria	Alphaproteobacteria	Paracaedibacterales	Paracaedibacteraceae	Candidatus Finniella	10
Bacteria	Proteobacteria	Alphaproteobacteria	Rhizobiales	Rhizobiaceae	Aureimonas	10
Bacteria	Bacteroidetes	Ignavibacteria	OPB56	metagenome		10
Bacteria	Firmicutes	Erysipelotrichia	Erysipelotrichales	Erysipelotrichaceae	Erysipelatoclostridium	10
Bacteria	Proteobacteria	Deltaproteobacteria	Myxococcales	Polyangiaceae	uncultured	10
Bacteria	Proteobacteria	Deltaproteobacteria	SAR324 clade(Marine group B)	uncultured bacterium		10
Bacteria	Proteobacteria	Gammaproteobacteria	Oceanospirillales	Alcanivoracaceae	Alcanivorax	10
Bacteria	Patescibacteria	Saccharimonadia	Saccharimonadales	Saccharimonadaceae	uncultured bacterium	10
Bacteria	Actinobacteria	Actinobacteria	Corynebacteriales	Nocardiaceae	Gordonia	10
Bacteria	Proteobacteria	Deltaproteobacteria	Syntrophobacterales	Syntrophaceae	uncultured	10
Bacteria	Verrucomicrobia	Verrucomicrobiae	Verrucomicrobiales	Verrucomicrobiaceae	uncultured	10
Bacteria	Proteobacteria	Gammaproteobacteria	Betaproteobacteriales	Burkholderiaceae	Polaromonas	10
Bacteria	Bacteroidetes	Ignavibacteria	Kryptoniales	BSV26	uncultured prokaryote	10
Bacteria	Bacteroidetes	Ignavibacteria	OPB56	uncultured bacterium		10
Bacteria	Verrucomicrobia	Verrucomicrobiae	Chthoniobacterales	Terrimicrobiaceae	Terrimicrobium	10
Bacteria	Proteobacteria	Gammaproteobacteria	Betaproteobacteriales	Gallionellaceae	Gallionella	10
Bacteria	Proteobacteria	Gammaproteobacteria	Oceanospirillales	Nitrincolaceae	Nitrincola	10
Bacteria	Verrucomicrobia	Verrucomicrobiae	Chthoniobacterales	Chthoniobacteraceae	Chthoniobacter	10
Bacteria	PAUC34f	uncultured bacterium				10
Bacteria	Proteobacteria	Alphaproteobacteria	Rhizobiales	Xanthobacteraceae	Pseudolabrys	10
Bacteria	Patescibacteria	Parcubacteria	Candidatus Kaiserbacteria	groundwater metagenome		10
Bacteria	Proteobacteria	Gammaproteobacteria	Alteromonadales	Pseudoalteromonadaceae	Pseudoalteromonas	10
Bacteria	Firmicutes	Clostridia	Clostridiales	Clostridiaceae 1	Clostridium sensu stricto 13	10
Bacteria	Proteobacteria	Gammaproteobacteria	Betaproteobacteriales	Burkholderiaceae	[Aquaspirillum] arcticum group	10
Bacteria	Patescibacteria	ABY1	Candidatus Uhrbacteria	uncultured Crater Lake bacterium CL500-94		9
Bacteria	Proteobacteria	Gammaproteobacteria	Pseudomonadales	Moraxellaceae	Enhydrobacter	9
Bacteria	Planctomycetes	OM190	uncultured Planctomycetales bacterium			9
Bacteria	Firmicutes	Negativicutes	Selenomonadales	Veillonellaceae	Pelosinus	9
Bacteria	Patescibacteria	ABY1	Candidatus Magasanikbacteria	Candidatus Magasanikbacteria bacterium RIFCSPHIGHO2_01_FULL_41_23		9
Bacteria	Proteobacteria	Gammaproteobacteria	Cellvibrionales	Spongiibacteraceae	BD1-7 clade	9
Bacteria	Firmicutes	Clostridia	Clostridiales	Ruminococcaceae	Anaerofilum	9
Bacteria	Proteobacteria	Deltaproteobacteria	Oligoflexales	Oligoflexaceae	uncultured	9
Bacteria	Proteobacteria	Deltaproteobacteria	Myxococcales	Blfdi19	uncultured bacterium	9
Bacteria	Bacteroidetes	Bacteroidia	Bacteroidales	Bacteroidetes vadinHA17	uncultured bacterium	9
Bacteria	Proteobacteria	Alphaproteobacteria	Acetobacterales	Acetobacteraceae	Rhodovastum	9
Bacteria	Proteobacteria	Gammaproteobacteria	Oceanospirillales	Halomonadaceae	Chromohalobacter	9
Bacteria	Chlamydiae	Chlamydiae	Chlamydiales	cvE6	metagenome	9
Bacteria	Bacteroidetes	Bacteroidia	Cytophagales	Cytophagaceae	Rhodocytophaga	9
Bacteria	Firmicutes	Clostridia	Clostridiales	Lachnospiraceae	Anaerostipes	9
Bacteria	Proteobacteria	Gammaproteobacteria	Methylococcales	Methylomonaceae	Methylovulum	9
Bacteria	Actinobacteria	Thermoleophilia	Gaiellales	uncultured	uncultured actinobacterium	9
Bacteria	Proteobacteria	Deltaproteobacteria	Syntrophobacterales	Syntrophaceae	Smithella	9
Bacteria	Proteobacteria	Gammaproteobacteria	Pseudomonadales	Moraxellaceae	uncultured	9
Bacteria	Proteobacteria	Alphaproteobacteria	Rhizobiales	Xanthobacteraceae	Xanthobacter	8
Bacteria	Proteobacteria	Gammaproteobacteria	Steroidobacterales	Woeseiaceae	Woeseia	8
Bacteria	Proteobacteria	Gammaproteobacteria	Betaproteobacteriales	TRA3-20	metagenome	8
Bacteria	Acidobacteria	Acidobacteriia	Subgroup 13	uncultured Acidobacteria bacterium		8
Bacteria	Proteobacteria	Gammaproteobacteria	Betaproteobacteriales	Burkholderiaceae	Diaphorobacter	8
Bacteria	Bacteroidetes	Bacteroidia	Chitinophagales	Chitinophagaceae	uncultured	8
Bacteria	Proteobacteria	Gammaproteobacteria	Enterobacteriales	Enterobacteriaceae	Erwinia	8
Bacteria	Firmicutes	Clostridia	Clostridiales	Family XIII	uncultured	8
Bacteria	Proteobacteria	Gammaproteobacteria	Betaproteobacteriales	Nitrosomonadaceae	Ellin6067	8
Bacteria	Proteobacteria	Alphaproteobacteria	Paracaedibacterales	Paracaedibacteraceae	uncultured	8
Bacteria	Proteobacteria	Gammaproteobacteria	Enterobacteriales	Enterobacteriaceae	Kluyvera	8
Bacteria	Proteobacteria	Gammaproteobacteria	Enterobacteriales	Enterobacteriaceae	Enterobacillus	8
Bacteria	Proteobacteria	Gammaproteobacteria	Enterobacteriales	Enterobacteriaceae	Morganella	8
Bacteria	Chloroflexi	JG30-KF-CM66	metagenome			8
Bacteria	Planctomycetes	Planctomycetacia	Planctomycetales	Schlesneriaceae	Schlesneria	8
Bacteria	Firmicutes	Bacilli	Bacillales	Sporolactobacillaceae	Sporolactobacillus	8
Bacteria	Fibrobacteres	Chitinivibrionia	Chitinivibrionales	Chitinivibrionaceae	possible genus 03	8
Bacteria	Proteobacteria	Gammaproteobacteria	Enterobacteriales	Enterobacteriaceae	Yersinia	8
Bacteria	Firmicutes	Bacilli	Lactobacillales	Aerococcaceae	Aerococcus	8
Bacteria	Proteobacteria	Gammaproteobacteria	Betaproteobacteriales	Nitrosomonadaceae	uncultured	8
Bacteria	Proteobacteria	Gammaproteobacteria	Xanthomonadales	Xanthomonadaceae	Lysobacter	8
Bacteria	Firmicutes	Clostridia	Clostridiales	Ruminococcaceae	Ruminococcaceae UCG-013	8
Bacteria	Planctomycetes	vadinHA49	uncultured bacterium			8
Bacteria	Proteobacteria	Deltaproteobacteria	Myxococcales	Archangiaceae	Anaeromyxobacter	8
Bacteria	Patescibacteria	Microgenomatia	Candidatus Gottesmanbacteria	uncultured Microgenomates group bacterium		8
Bacteria	Firmicutes	Clostridia	Clostridiales	Lachnospiraceae	Lachnospiraceae UCG-008	8
Bacteria	Proteobacteria	Gammaproteobacteria	Enterobacteriales	Enterobacteriaceae	Raoultella	8
Bacteria	Proteobacteria	Gammaproteobacteria	Enterobacteriales	Enterobacteriaceae	Providencia	8
Bacteria	Proteobacteria	Alphaproteobacteria	Reyranellales	Reyranellaceae	Reyranella	8
Bacteria	Patescibacteria	Parcubacteria	Candidatus Kaiserbacteria	Parcubacteria group bacterium CG1_02_50_68		7
Bacteria	Proteobacteria	Alphaproteobacteria	Rhizobiales	Xanthobacteraceae	Bradyrhizobium	7
Bacteria	Proteobacteria	Alphaproteobacteria	Acetobacterales	Acetobacteraceae	uncultured	7
Bacteria	Chlamydiae	Chlamydiae	Chlamydiales	cvE6	uncultured bacterium	7
Bacteria	Bacteroidetes	Bacteroidia	Sphingobacteriales	env.OPS 17	uncultured Bacteroidetes bacterium	7
Bacteria	Actinobacteria	Actinobacteria	Frankiales	Sporichthyaceae	metagenome	7
Bacteria	Actinobacteria	Acidimicrobiia	IMCC26256	Actinobacteria bacterium IMCC26256		7
Bacteria	Bacteroidetes	Bacteroidia	Sphingobacteriales	Lentimicrobiaceae	uncultured Cytophagales bacterium	7
Bacteria	Chloroflexi	Anaerolineae	SJA-15	uncultured bacterium SJA-15		7
Bacteria	Proteobacteria	Gammaproteobacteria	Alteromonadales	Colwelliaceae	Thalassotalea	7
Bacteria	Bacteroidetes	Bacteroidia	Flavobacteriales	Crocinitomicaceae	Lishizhenia	7
Bacteria	Proteobacteria	Gammaproteobacteria	Betaproteobacteriales	B1-7BS	uncultured bacterium	7
Bacteria	Proteobacteria	Deltaproteobacteria	Oligoflexales	0319-6G20	uncultured bacterium	7
Bacteria	Proteobacteria	Gammaproteobacteria	Betaproteobacteriales	Burkholderiaceae	Aquabacterium	7
Bacteria	Proteobacteria	Gammaproteobacteria	Betaproteobacteriales	Burkholderiaceae	Caenimonas	7
Bacteria	Proteobacteria	Gammaproteobacteria	Betaproteobacteriales	B1-7BS	metagenome	7
Bacteria	Patescibacteria	Parcubacteria	Candidatus Campbellbacteria	uncultured bacterium		7
Bacteria	Proteobacteria	Gammaproteobacteria	Betaproteobacteriales	Burkholderiaceae	Inhella	7
Bacteria	Firmicutes	Clostridia	Clostridiales	Lachnospiraceae	Lachnoanaerobaculum	7
Bacteria	Chloroflexi	Chloroflexia	Thermomicrobiales	JG30-KF-CM45	uncultured bacterium	7
Bacteria	Proteobacteria	Alphaproteobacteria	Caulobacterales	Hyphomonadaceae	UKL13-1	7
Bacteria	Bacteroidetes	Ignavibacteria	Kryptoniales	BSV26	uncultured Chlorobi bacterium	7
Bacteria	Actinobacteria	Actinobacteria	Micrococcales	Microbacteriaceae	Leucobacter	7
Bacteria	Chloroflexi	Anaerolineae	Anaerolineales	Anaerolineaceae	Leptolinea	7
Bacteria	Proteobacteria	Deltaproteobacteria	Bdellovibrionales	Bdellovibrionaceae	Bdellovibrio	7
Bacteria	Patescibacteria	Microgenomatia	Candidatus Pacebacteria	Candidatus Pacebacteria bacterium RIFCSPHIGHO2_02_FULL_46_9		7
Bacteria	Proteobacteria	Gammaproteobacteria	Gammaproteobacteria Incertae Sedis	Unknown Family	Candidatus Ovatusbacter	7
Bacteria	Proteobacteria	Deltaproteobacteria	Syntrophobacterales	Syntrophaceae	Syntrophus	7
Bacteria	Bacteroidetes	Bacteroidia	Bacteroidales	Prevotellaceae	uncultured	7
Bacteria	Bacteroidetes	Bacteroidia	Bacteroidales	Prevotellaceae	Prevotella 9	7
Bacteria	Bacteroidetes	Bacteroidia	Sphingobacteriales	Sphingobacteriaceae	uncultured	7
Bacteria	Firmicutes	Clostridia	Clostridiales	Ruminococcaceae	Butyricicoccus	7
Bacteria	Spirochaetes	Spirochaetia	Spirochaetales	Spirochaetaceae	uncultured	7
Bacteria	Bacteroidetes	Bacteroidia	Flavobacteriales	Weeksellaceae	Elizabethkingia	7
Bacteria	Proteobacteria	Gammaproteobacteria	Alteromonadales	Shewanellaceae	Psychrobium	7
Bacteria	Proteobacteria	Gammaproteobacteria	eub62A3	uncultured gamma proteobacterium		7
Bacteria	Proteobacteria	Gammaproteobacteria	Cellvibrionales	Halieaceae	Halioglobus	6
Bacteria	Patescibacteria	ABY1	Candidatus Uhrbacteria	uncultured deep-sea bacterium		6
Bacteria	Chloroflexi	SL56 marine group	metagenome			6
Bacteria	Tenericutes	Mollicutes	Mollicutes RF39	anaerobic digester metagenome		6
Bacteria	Firmicutes	Clostridia	Clostridiales	Ruminococcaceae	[Eubacterium] coprostanoligenes group	6
Bacteria	Chloroflexi	P2-11E	uncultured bacterium			6
Archaea	Euryarchaeota	Methanomicrobia	Methanomicrobiales	uncultured	uncultured Methanomicrobiales archaeon	6
Bacteria	Patescibacteria	Gracilibacteria	JGI 0000069-P22	marine metagenome		6
Bacteria	Acidobacteria	Subgroup 6	uncultured soil bacterium			6
Bacteria	Actinobacteria	Actinobacteria	Micrococcales	Brevibacteriaceae	Brevibacterium	6
Bacteria	Firmicutes	Bacilli	Lactobacillales	Carnobacteriaceae	Desemzia	6
Bacteria	Firmicutes	Clostridia	Clostridiales	Ruminococcaceae	Ruminococcaceae UCG-002	6
Archaea	Euryarchaeota	Methanomicrobia	Methanosarcinales	Methanosaetaceae	Methanosaeta	6
Bacteria	Actinobacteria	Actinobacteria	Frankiales	Sporichthyaceae	Sporichthya	6
Bacteria	Patescibacteria	ABY1	Candidatus Uhrbacteria	Candidatus Uhrbacteria bacterium GW2011_GWC2_41_11		6
Bacteria	Kiritimatiellaeota	Kiritimatiellae	WCHB1-41	uncultured Kiritimatiellaeota bacterium		6
Bacteria	Proteobacteria	Gammaproteobacteria	Nitrococcales	Nitrococcaceae	Spiribacter	6
Bacteria	Proteobacteria	Gammaproteobacteria	Oceanospirillales	Nitrincolaceae	Profundimonas	6
Bacteria	Proteobacteria	Deltaproteobacteria	PB19	uncultured marine bacterium		6
Bacteria	Acidobacteria	Blastocatellia (Subgroup 4)	2023-11-24	uncultured bacterium		6
Bacteria	Proteobacteria	Gammaproteobacteria	Betaproteobacteriales	Chitinibacteraceae	Iodobacter	6
Bacteria	Patescibacteria	Saccharimonadia	Saccharimonadales	uncultured bacterium		6
Bacteria	Proteobacteria	Gammaproteobacteria	Betaproteobacteriales	Burkholderiaceae	MWH-UniP1 aquatic group	6
Bacteria	Firmicutes	Clostridia	Clostridiales	Ruminococcaceae	Subdoligranulum	6
Bacteria	Bacteroidetes	Bacteroidia	Cytophagales	Cyclobacteriaceae	Algoriphagus	6
Bacteria	Verrucomicrobia	Verrucomicrobiae	Opitutales	Opitutaceae	uncultured	6
Bacteria	Proteobacteria	Gammaproteobacteria	Betaproteobacteriales	Burkholderiaceae	Ideonella	6
Bacteria	Proteobacteria	Gammaproteobacteria	Xanthomonadales	Xanthomonadaceae	Thermomonas	6
Bacteria	Proteobacteria	Alphaproteobacteria	Rickettsiales	SM2D12	metagenome	6
Bacteria	Firmicutes	Clostridia	Clostridiales	Clostridiaceae 1	Fonticella	6
Bacteria	Proteobacteria	Gammaproteobacteria	Enterobacteriales	Enterobacteriaceae	Plesiomonas	6
Bacteria	Chloroflexi	Dehalococcoidia	661239	uncultured bacterium		6
Bacteria	Patescibacteria	Parcubacteria	Candidatus Nomurabacteria	Candidatus Nomurabacteria bacterium GW2011_GWE1_32_28		5
Bacteria	Bacteroidetes	Bacteroidia	Sphingobacteriales	env.OPS 17	uncultured Sphingobacteriales bacterium	5
Bacteria	Proteobacteria	Gammaproteobacteria	Diplorickettsiales	Diplorickettsiaceae	uncultured	5
Bacteria	Patescibacteria	Gracilibacteria	wastewater metagenome			5
Bacteria	Proteobacteria	Gammaproteobacteria	Betaproteobacteriales	Rhodocyclaceae	Azospira	5
Bacteria	Verrucomicrobia	Verrucomicrobiae	Pedosphaerales	Pedosphaeraceae	uncultured Verrucomicrobia bacterium	5
Bacteria	Bacteroidetes	Bacteroidia	Bacteroidales	Rikenellaceae	Rikenellaceae RC9 gut group	5
Bacteria	Proteobacteria	Gammaproteobacteria	Betaproteobacteriales	Rhodocyclaceae	Thauera	5
Bacteria	Proteobacteria	Gammaproteobacteria	Gammaproteobacteria Incertae Sedis	Unknown Family	Acidibacter	5
Bacteria	Proteobacteria	Deltaproteobacteria	Myxococcales	uncultured	uncultured bacterium	5
Bacteria	Chloroflexi	Dehalococcoidia	MSBL5	uncultured bacterium		5
Bacteria	Firmicutes	Bacilli	Lactobacillales	Carnobacteriaceae	Dolosigranulum	5
Bacteria	Spirochaetes	MVP-15	uncultured bacterium			5
Bacteria	Firmicutes	Clostridia	Clostridiales	Family XII	Fusibacter	5
Bacteria	Proteobacteria	Gammaproteobacteria	Betaproteobacteriales	Nitrosomonadaceae	IS-44	5
Bacteria	Actinobacteria	Actinobacteria	Corynebacteriales	Corynebacteriaceae	Corynebacterium	5
Bacteria	Planctomycetes	Phycisphaerae	Phycisphaerales	Phycisphaeraceae	uncultured	5
Bacteria	Proteobacteria	Alphaproteobacteria	Rhizobiales	Hyphomicrobiaceae	Hyphomicrobium	5
Bacteria	Acidobacteria	Acidobacteriia	Solibacterales	Solibacteraceae (Subgroup 3)	Bryobacter	5
Bacteria	Chloroflexi	Dehalococcoidia	Sh765B-AG-111	uncultured Chloroflexi bacterium		5
Bacteria	Proteobacteria	Alphaproteobacteria	Rhizobiales	Rhizobiales Incertae Sedis	uncultured	5
Bacteria	Proteobacteria	Gammaproteobacteria	Betaproteobacteriales	Gallionellaceae	Sideroxydans	5
Bacteria	Firmicutes	Clostridia	Clostridiales	Ruminococcaceae	Ruminococcaceae UCG-014	5
Bacteria	Patescibacteria	Gracilibacteria	Candidatus Peribacteria	uncultured bacterium		5
Bacteria	Proteobacteria	Alphaproteobacteria	Rhodobacterales	Rhodobacteraceae	Tabrizicola	5
Bacteria	Armatimonadetes	Fimbriimonadia	Fimbriimonadales	Fimbriimonadaceae	uncultured bacterium	5
Archaea	Crenarchaeota	Bathyarchaeia	uncultured crenarchaeote			5
Bacteria	Spirochaetes	Spirochaetia	Spirochaetales	Spirochaetaceae	Spirochaeta 2	5
Bacteria	Firmicutes	Clostridia	Clostridiales	Family XIII	[Eubacterium] brachy group	5
Bacteria	Actinobacteria	Actinobacteria	PeM15	uncultured actinobacterium		5
Bacteria	Bacteroidetes	Bacteroidia	Sphingobacteriales	Lentimicrobiaceae	uncultured soil bacterium	5
Bacteria	Chloroflexi	Anaerolineae	Anaerolineales	Anaerolineaceae	Longilinea	5
Bacteria	Proteobacteria	Gammaproteobacteria	Vibrionales	Vibrionaceae	Salinivibrio	5
Bacteria	Bacteroidetes	Bacteroidia	Sphingobacteriales	KD1-131	uncultured bacterium	5
Bacteria	Proteobacteria	Gammaproteobacteria	eub62A3	uncultured bacterium		5
Bacteria	Kiritimatiellaeota	Kiritimatiellae	WCHB1-41	metagenome		5
Bacteria	Proteobacteria	Gammaproteobacteria	Ectothiorhodospirales	Ectothiorhodospiraceae	uncultured	5
Bacteria	Epsilonbacteraeota	Campylobacteria	Campylobacterales	Sulfurospirillaceae	Sulfurospirillum	5
Bacteria	Firmicutes	Clostridia	Clostridiales	Lachnospiraceae	Blautia	5
Bacteria	Proteobacteria	Alphaproteobacteria	Sneathiellales	Sneathiellaceae	uncultured	5
Bacteria	Patescibacteria	Parcubacteria	Candidatus Vogelbacteria	uncultured bacterium		5
Bacteria	Proteobacteria	Gammaproteobacteria	Betaproteobacteriales	Hydrogenophilaceae	Thiobacillus	5
Bacteria	Chloroflexi	Dehalococcoidia	Sh765B-TzT-20	uncultured bacterium		5
Bacteria	Chloroflexi	TK10	uncultured bacterium			5
Bacteria	Proteobacteria	Gammaproteobacteria	Oceanospirillales	Endozoicomonadaceae	Endozoicomonas	5
Bacteria	Proteobacteria	Gammaproteobacteria	Chromatiales	Sedimenticolaceae	uncultured	5
Archaea	Nanoarchaeaeota	Woesearchaeia	Candidatus Amesbacteria bacterium GW2011_GWC1_47_15			5
Bacteria	Proteobacteria	Gammaproteobacteria	Cellvibrionales	Porticoccaceae	SAR92 clade	5
Bacteria	Proteobacteria	Gammaproteobacteria	Gammaproteobacteria Incertae Sedis	Unknown Family	uncultured	5
Bacteria	Firmicutes	Clostridia	Clostridiales	Ruminococcaceae	Ruminiclostridium	5
Bacteria	Bacteroidetes	Bacteroidia	Sphingobacteriales	KD3-93	metagenome	5
Bacteria	Bacteroidetes	Rhodothermia	Rhodothermales	Rhodothermaceae	Salinibacter	5
Bacteria	LCP-89	Calditrichaeota bacterium AABM5.125.24				5
Bacteria	Proteobacteria	Deltaproteobacteria	Myxococcales	Polyangiaceae	Sorangium	5
Bacteria	Bacteroidetes	Bacteroidia	Sphingobacteriales	Lentimicrobiaceae	iron-reducing bacterium enrichment culture clone HN105	5
Bacteria	Dependentiae	Babeliae	Babeliales	UBA12409	uncultured bacterium	5
Bacteria	Proteobacteria	Alphaproteobacteria	Acetobacterales	Acetobacteraceae	Roseomonas	5
Bacteria	Firmicutes	Clostridia	Clostridiales	Family XI	Peptoniphilus	5
Bacteria	Proteobacteria	Gammaproteobacteria	Betaproteobacteriales	Burkholderiaceae	Pseudorhodoferax	5
Bacteria	Cyanobacteria	Oxyphotobacteria	Chloroplast	Grammonema striatula		4
Bacteria	Firmicutes	Bacilli	Lactobacillales	Carnobacteriaceae	Pisciglobus	4
Bacteria	Patescibacteria	Parcubacteria	Candidatus Moranbacteria	Candidatus Moranbacteria bacterium GW2011_GWE2_35_2-		4
Bacteria	Proteobacteria	Gammaproteobacteria	Cellvibrionales	Porticoccaceae	C1-B045	4
Bacteria	Firmicutes	Clostridia	Clostridiales	Christensenellaceae	Christensenellaceae R-7 group	4
Bacteria	Proteobacteria	Gammaproteobacteria	Oceanospirillales	Marinomonadaceae	Marinomonas	4
Bacteria	Proteobacteria	Gammaproteobacteria	Enterobacteriales	Enterobacteriaceae	Salmonella	4
Bacteria	Proteobacteria	Gammaproteobacteria	Xanthomonadales	Xanthomonadaceae	uncultured	4
Bacteria	Proteobacteria	Gammaproteobacteria	Enterobacteriales	Enterobacteriaceae	Sodalis	4
Bacteria	Bacteroidetes	Bacteroidia	Cytophagales	Cytophagaceae	Cytophaga	4
Bacteria	Proteobacteria	Gammaproteobacteria	Betaproteobacteriales	Burkholderiaceae	Kerstersia	4
Bacteria	Proteobacteria	Gammaproteobacteria	Betaproteobacteriales	Burkholderiaceae	RS62 marine group	4
Bacteria	Cyanobacteria	Oxyphotobacteria	Chloroplast	Ulnaria acus		4
Bacteria	Proteobacteria	Alphaproteobacteria	Rhodospirillales	uncultured	uncultured bacterium	4
Bacteria	Chloroflexi	Anaerolineae	Anaerolineales	Anaerolineaceae	Ornatilinea	4
Bacteria	Bacteroidetes	Bacteroidia	Bacteroidales	SB-5	uncultured bacterium	4
Bacteria	Firmicutes	Bacilli	Bacillales	Listeriaceae	Listeria	4
Bacteria	Latescibacteria	uncultured bacterium mle1-16				4
Bacteria	Cyanobacteria	Oxyphotobacteria	Phormidesmiales	Nodosilineaceae	Nodosilinea PCC-7104	4
Bacteria	Proteobacteria	Deltaproteobacteria	Bdellovibrionales	Bacteriovoracaceae	Peredibacter	4
Archaea	Nanoarchaeaeota	Woesearchaeia	uncultured euryarchaeote			4
Bacteria	Firmicutes	Clostridia	Clostridiales	Ruminococcaceae	Ruminococcus 1	4
Bacteria	Proteobacteria	Gammaproteobacteria	Oceanospirillales	Halomonadaceae	Candidatus Portiera	4
Bacteria	Verrucomicrobia	Verrucomicrobiae	Chthoniobacterales	Chthoniobacteraceae	LD29	4
Bacteria	Planctomycetes	Planctomycetacia	Planctomycetales	uncultured	metagenome	4
Bacteria	Proteobacteria	Gammaproteobacteria	Betaproteobacteriales	Neisseriaceae	Conchiformibius	4
Bacteria	Proteobacteria	Gammaproteobacteria	Betaproteobacteriales	Burkholderiaceae	Ottowia	4
Bacteria	Proteobacteria	Gammaproteobacteria	Oceanospirillales	Saccharospirillaceae	Reinekea	4
Bacteria	Patescibacteria	ABY1	Candidatus Falkowbacteria	uncultured bacterium		4
Bacteria	Proteobacteria	Gammaproteobacteria	Alteromonadales	Shewanellaceae	Ferrimonas	4
Bacteria	Kiritimatiellaeota	Kiritimatiellae	WCHB1-41	Verrucomicrobia bacterium ADurb.Bin070		4
Bacteria	Bacteroidetes	Bacteroidia	Bacteroidales	Bacteroidetes vadinHA17	uncultured soil bacterium	4
Bacteria	Chloroflexi	Dehalococcoidia	GIF9	uncultured bacterium		4
Bacteria	Proteobacteria	Alphaproteobacteria	Rhodobacterales	Rhodobacteraceae	uncultured	4
Bacteria	Bacteroidetes	Ignavibacteria	Kryptoniales	BSV26	Ignavibacteria bacterium RIFCSPLOWO2_12_FULL_56_21	4
Bacteria	Proteobacteria	Gammaproteobacteria	Enterobacteriales	Enterobacteriaceae	Lelliottia	4
Bacteria	Proteobacteria	Deltaproteobacteria	SAR324 clade(Marine group B)	uncultured delta proteobacterium		4
Bacteria	Proteobacteria	Gammaproteobacteria	Betaproteobacteriales	Burkholderiaceae	Pelomonas	4
Bacteria	Proteobacteria	Deltaproteobacteria	Syntrophobacterales	Syntrophobacteraceae	Syntrophobacter	4
Bacteria	Epsilonbacteraeota	Campylobacteria	Campylobacterales	Thiovulaceae	Sulfuricurvum	4
Bacteria	Proteobacteria	Deltaproteobacteria	Desulfobacterales	Desulfobacteraceae	Desulfobacula	4
Bacteria	Proteobacteria	Gammaproteobacteria	Oceanospirillales	Halomonadaceae	Kushneria	4
Bacteria	Chloroflexi	Chloroflexia	Chloroflexales	Roseiflexaceae	uncultured	4
Bacteria	Proteobacteria	Deltaproteobacteria	Bradymonadales	uncultured bacterium		4
Bacteria	Planctomycetes	Planctomycetacia	Isosphaerales	Isosphaeraceae	uncultured	4
Bacteria	Proteobacteria	Alphaproteobacteria	Rickettsiales	AB1	uncultured bacterium	4
Bacteria	Proteobacteria	Deltaproteobacteria	Desulfobacterales	Desulfobacteraceae	Sva0081 sediment group	4
Bacteria	Patescibacteria	Parcubacteria	Candidatus Kaiserbacteria	metagenome		4
Bacteria	Chloroflexi	Dehalococcoidia	RBG-13-46-9	Chloroflexi bacterium RBG_13_46_9		4
Bacteria	Actinobacteria	MB-A2-108	uncultured bacterium			4
Bacteria	Proteobacteria	Gammaproteobacteria	Nitrococcales	Nitrococcaceae	Aquisalimonas	4
Bacteria	Firmicutes	Bacilli	Lactobacillales	Streptococcaceae	Lactococcus	4
Bacteria	Bacteroidetes	Bacteroidia	Sphingobacteriales	NS11-12 marine group	Bacteroidetes bacterium UKL13-3	4
Bacteria	Planctomycetes	Brocadiae	Brocadiales	Brocadiaceae	Candidatus Jettenia	4
Bacteria	Proteobacteria	Alphaproteobacteria	Rhizobiales	Beijerinckiaceae	alphaI cluster	4
Bacteria	Bacteroidetes	Bacteroidia	Chitinophagales	Chitinophagaceae	Dinghuibacter	4
Bacteria	Proteobacteria	Gammaproteobacteria	Oceanospirillales	Halomonadaceae	Marinospirillum	4
Bacteria	Proteobacteria	Gammaproteobacteria	Cellvibrionales	Cellvibrionaceae	uncultured	4
Bacteria	Bacteroidetes	Bacteroidia	Bacteroidales	Rikenellaceae	Alistipes	4
Bacteria	Firmicutes	Bacilli	Bacillales	Thermoactinomycetaceae	Thermoactinomyces	4
Bacteria	Proteobacteria	Gammaproteobacteria	Betaproteobacteriales	Chitinibacteraceae	Chitinibacter	4
Bacteria	Proteobacteria	Deltaproteobacteria	Desulfobacterales	Desulfobacteraceae	Desulfonema	4
Bacteria	Proteobacteria	Gammaproteobacteria	Betaproteobacteriales	Hydrogenophilaceae	Sulfuritortus	4
Bacteria	Actinobacteria	Actinobacteria	Micrococcales	Microbacteriaceae	Microbacterium	4
Bacteria	Firmicutes	Bacilli	Lactobacillales	Carnobacteriaceae	Trichococcus	4
Bacteria	Chloroflexi	Dehalococcoidia	uncultured bacterium			4
Bacteria	Patescibacteria	Gracilibacteria	Absconditabacteriales (SR1)	uncultured bacterium		4
Bacteria	Proteobacteria	Gammaproteobacteria	Betaproteobacteriales	Neisseriaceae	uncultured	4
Bacteria	Proteobacteria	Gammaproteobacteria	Ectothiorhodospirales	Ectothiorhodospiraceae	Halofilum	4
Bacteria	Spirochaetes	Spirochaetia	Spirochaetales	Spirochaetaceae	Treponema	4
Bacteria	Proteobacteria	Gammaproteobacteria	Pasteurellales	Pasteurellaceae	Aggregatibacter	4
Bacteria	Cyanobacteria	Oxyphotobacteria	Synechococcales	Cyanobiaceae	Synechococcus CC9902	4
Bacteria	Firmicutes	Erysipelotrichia	Erysipelotrichales	Erysipelotrichaceae	uncultured	4
Bacteria	Acidobacteria	Holophagae	Holophagales	Holophagaceae	uncultured	3
Bacteria	Proteobacteria	Gammaproteobacteria	Chromatiales	Sedimenticolaceae	Candidatus Thiodiazotropha	3
Bacteria	Proteobacteria	Gammaproteobacteria	Oceanospirillales	Nitrincolaceae	Neptunomonas	3
Bacteria	Verrucomicrobia	Verrucomicrobiae	Pedosphaerales	Pedosphaeraceae	Pedosphaera	3
Archaea	Euryarchaeota	Halobacteria	Halobacteriales	Halobacteriaceae	Halobacterium	3
Bacteria	Proteobacteria	Gammaproteobacteria	JTB23	metagenome		3
Bacteria	Planctomycetes	Phycisphaerae	Tepidisphaerales	WD2101 soil group	uncultured bacterium	3
Bacteria	Proteobacteria	Gammaproteobacteria	uncultured	uncultured bacterium		3
Bacteria	Firmicutes	Erysipelotrichia	Erysipelotrichales	Erysipelotrichaceae	Holdemanella	3
Bacteria	Bacteroidetes	Bacteroidia	Sphingobacteriales	Lentimicrobiaceae	bioreactor metagenome	3
Bacteria	Proteobacteria	Gammaproteobacteria	Nitrococcales	Halorhodospiraceae	Halorhodospira	3
Bacteria	Proteobacteria	Gammaproteobacteria	Alteromonadales	Psychromonadaceae	Psychromonas	3
Bacteria	Proteobacteria	Alphaproteobacteria	Rhizobiales	Beijerinckiaceae	Bosea	3
Bacteria	Proteobacteria	Gammaproteobacteria	Betaproteobacteriales	Methylophilaceae	UBA6140	3
Bacteria	Proteobacteria	Gammaproteobacteria	Methylococcales	Methylomonaceae	Methylosarcina	3
Bacteria	Proteobacteria	Gammaproteobacteria	Betaproteobacteriales	B1-7BS	uncultured beta proteobacterium	3
Bacteria	Gemmatimonadetes	BD2-11 terrestrial group	uncultured bacterium			3
Bacteria	Proteobacteria	Gammaproteobacteria	Gammaproteobacteria Incertae Sedis	Unknown Family	uncultured bacterium	3
Bacteria	Proteobacteria	Deltaproteobacteria	Myxococcales	bacteriap25	uncultured bacterium	3
Bacteria	Proteobacteria	Gammaproteobacteria	Betaproteobacteriales	Burkholderiaceae	Alicycliphilus	3
Bacteria	Proteobacteria	Gammaproteobacteria	Pasteurellales	Pasteurellaceae	Pasteurella	3
Bacteria	Cyanobacteria	Oxyphotobacteria	Pseudanabaenales	Pseudanabaenaceae	Pseudanabaena PCC-7429	3
Bacteria	Proteobacteria	Gammaproteobacteria	Betaproteobacteriales	Burkholderiaceae	Ralstonia	3
Bacteria	Bacteroidetes	Bacteroidia	Bacteroidales	Prevotellaceae	Prevotella	3
Bacteria	Chloroflexi	OLB14	uncultured bacterium			3
Bacteria	Actinobacteria	Actinobacteria	Micrococcales	Micrococcaceae	Rothia	3
Bacteria	Acidobacteria	Holophagae	Holophagales	Holophagaceae	uncultured bacterium	3
Bacteria	Patescibacteria	Parcubacteria	Candidatus Lloydbacteria	Candidatus Lloydbacteria bacterium RIFOXYC12_FULL_46_25		3
Bacteria	Proteobacteria	Gammaproteobacteria	Vibrionales	Vibrionaceae	Aliivibrio	3
Bacteria	Firmicutes	Bacilli	Bacillales	Bacillaceae	Oceanobacillus	3
Bacteria	Actinobacteria	Acidimicrobiia	Microtrichales	uncultured	uncultured bacterium	3
Bacteria	Proteobacteria	Deltaproteobacteria	Myxococcales	Blfdi19	uncultured delta proteobacterium	3
Bacteria	Proteobacteria	Deltaproteobacteria	MBNT15	Actinobacteria bacterium RBG_13_63_9		3
Bacteria	Caldiserica	Caldisericia	Caldisericales	WCHB1-02	uncultured bacterium	3
Bacteria	Nitrospinae	Nitrospinia	Nitrospinales	Nitrospinaceae	LS-NOB	3
Bacteria	Armatimonadetes	Chthonomonadetes	Chthonomonadales	uncultured bacterium		3
Bacteria	Proteobacteria	Alphaproteobacteria	Sphingomonadales	Sphingomonadaceae	Sphingobium	3
Bacteria	Planctomycetes	Planctomycetacia	Pirellulales	Pirellulaceae	Pir4 lineage	3
Bacteria	Bacteroidetes	Bacteroidia	Flavobacteriales	NS9 marine group	uncultured bacterium	3
Bacteria	Proteobacteria	Gammaproteobacteria	Betaproteobacteriales	Burkholderiaceae	Burkholderia-Caballeronia-Paraburkholderia	3
Bacteria	Verrucomicrobia	Verrucomicrobiae	LD1-PB3	uncultured bacterium		3
Bacteria	Actinobacteria	Actinobacteria	Micrococcales	Micrococcaceae	Micrococcus	3
Bacteria	Actinobacteria	WCHB1-81	uncultured bacterium			3
Archaea	Thaumarchaeota	Group 1.1c	uncultured archaeon			3
Bacteria	Firmicutes	Clostridia	Clostridiales	Gracilibacteraceae	Lutispora	3
Bacteria	Proteobacteria	Gammaproteobacteria	Alteromonadales	Idiomarinaceae	Aliidiomarina	3
Bacteria	Dependentiae	Babeliae	Babeliales	Vermiphilaceae	uncultured bacterium	3
Bacteria	Proteobacteria	Alphaproteobacteria	Holosporales	Holosporaceae	uncultured	3
Bacteria	Patescibacteria	Parcubacteria	Candidatus Staskawiczbacteria	uncultured bacterium		3
Bacteria	Bacteroidetes	Ignavibacteria	SJA-28	bioreactor sludge metagenome		3
Bacteria	Proteobacteria	Gammaproteobacteria	Nitrosococcales	Nitrosococcaceae	Inmirania	3
Bacteria	Proteobacteria	Gammaproteobacteria	Gammaproteobacteria Incertae Sedis	Unknown Family	metagenome	3
Bacteria	Proteobacteria	Gammaproteobacteria	Enterobacteriales	Enterobacteriaceae	Proteus	3
Bacteria	Proteobacteria	Alphaproteobacteria	Rhizobiales	Xanthobacteraceae	Aquabacter	3
Bacteria	Bacteroidetes	Bacteroidia	Chitinophagales	uncultured	uncultured soil bacterium	3
Bacteria	Proteobacteria	Gammaproteobacteria	Enterobacteriales	Enterobacteriaceae	Brenneria	3
Bacteria	Patescibacteria	Parcubacteria	Candidatus Nomurabacteria	uncultured soil bacterium		3
Bacteria	Chlamydiae	Chlamydiae	Chlamydiales	Simkaniaceae	Candidatus Rhabdochlamydia	3
Bacteria	Dadabacteria	Dadabacteriia	Dadabacteriales	uncultured delta proteobacterium		3
Bacteria	Firmicutes	Clostridia	Clostridiales	Ruminococcaceae	Ruminiclostridium 1	3
Bacteria	Bacteroidetes	Bacteroidia	Sphingobacteriales	NS11-12 marine group	Bacteroidetes bacterium OLB11	3
Bacteria	Proteobacteria	Deltaproteobacteria	Desulfovibrionales	Desulfomicrobiaceae	Desulfomicrobium	3
Bacteria	Proteobacteria	Alphaproteobacteria	Rhodospirillales	Rhodospirillaceae	uncultured	3
Archaea	Nanoarchaeaeota	Woesearchaeia	unidentified archaeon			3
Bacteria	Patescibacteria	Parcubacteria	Candidatus Zambryskibacteria	Parcubacteria group bacterium GW2011_GWE2_42_14		3
Bacteria	Chloroflexi	OLB14	metagenome			3
Bacteria	Proteobacteria	Gammaproteobacteria	Oceanospirillales	Nitrincolaceae	uncultured	3
Bacteria	Proteobacteria	Alphaproteobacteria	Caulobacterales	Caulobacteraceae	Phenylobacterium	3
Bacteria	Proteobacteria	Gammaproteobacteria	Pseudomonadales	Moraxellaceae	[Agitococcus] lubricus group	3
Bacteria	Verrucomicrobia	Verrucomicrobiae	Pedosphaerales	Pedosphaeraceae	uncultured Desulfovibrio sp.	3
Bacteria	Actinobacteria	Actinobacteria	Corynebacteriales	Nocardiaceae	Williamsia	3
Bacteria	Chloroflexi	Anaerolineae	RBG-13-54-9	uncultured bacterium		3
Bacteria	Tenericutes	Mollicutes	Mollicutes RF39	uncultured Erysipelotrichia bacterium		3
Bacteria	Proteobacteria	Alphaproteobacteria	Caulobacterales	Hyphomonadaceae	Hirschia	3
Bacteria	Actinobacteria	Acidimicrobiia	IMCC26256	uncultured soil bacterium		3
Bacteria	Kiritimatiellaeota	Kiritimatiellae	WCHB1-41	uncultured prokaryote		3
Bacteria	Proteobacteria	Gammaproteobacteria	Betaproteobacteriales	Burkholderiaceae	Tepidimonas	3
Bacteria	Bacteroidetes	Bacteroidia	Bacteroidales	Bacteroidetes vadinHA17	uncultured Bacteroidetes bacterium	3
Bacteria	Bacteroidetes	Bacteroidia	Flavobacteriales	Weeksellaceae	Riemerella	3
Bacteria	Bacteroidetes	Bacteroidia	Bacteroidales	Prevotellaceae	Prevotellaceae NK3B31 group	3
Bacteria	Proteobacteria	Deltaproteobacteria	Desulfobacterales	Desulfobulbaceae	uncultured	3
Bacteria	Bacteroidetes	Bacteroidia	Chitinophagales	Chitinophagaceae	Segetibacter	3
Bacteria	Proteobacteria	Gammaproteobacteria	Nitrococcales	Halorhodospiraceae	Alkalilimnicola	3
Bacteria	Patescibacteria	Gracilibacteria	Candidatus Peregrinibacteria	uncultured proteobacterium		3
Bacteria	Proteobacteria	Gammaproteobacteria	Enterobacteriales	Enterobacteriaceae	Rahnella	3
Bacteria	Chloroflexi	Dehalococcoidia	DscP2	uncultured bacterium		3
Bacteria	Tenericutes	Mollicutes	Mollicutes RF39	uncultured rumen bacterium		3
Bacteria	Bacteroidetes	Bacteroidia	Bacteroidales	F082	uncultured rumen bacterium	3
Bacteria	Proteobacteria	Alphaproteobacteria	Rhizobiales	Xanthobacteraceae	uncultured	3
Bacteria	Bacteroidetes	Ignavibacteria	Kryptoniales	BSV26	denitrifying bacterium enrichment culture clone NOB_2_A7	3
Bacteria	Patescibacteria	ABY1	Candidatus Uhrbacteria	marine metagenome		3
Bacteria	Patescibacteria	Parcubacteria	uncultured Parcubacteria group bacterium			3
Bacteria	Actinobacteria	Actinobacteria	Pseudonocardiales	Pseudonocardiaceae	Pseudonocardia	3
Bacteria	Patescibacteria	Parcubacteria	Candidatus Moranbacteria	Candidatus Moranbacteria bacterium GW2011_GWE1_49_15		3
Bacteria	Patescibacteria	Parcubacteria	Candidatus Moranbacteria	Candidatus Moranbacteria bacterium RIFCSPHIGHO2_02_FULL_40_12b		3
Bacteria	Bacteroidetes	Bacteroidia	Sphingobacteriales	AKYH767	uncultured Bacteroidetes bacterium	3
Bacteria	Proteobacteria	Gammaproteobacteria	Cellvibrionales	Spongiibacteraceae	Litorivivens	3
Bacteria	Bacteroidetes	Bacteroidia	Cytophagales	Microscillaceae	uncultured	3
Bacteria	Armatimonadetes	Chthonomonadetes	Chthonomonadales	uncultured bacterium SJA-22		3
Bacteria	Patescibacteria	Parcubacteria	Candidatus Nomurabacteria	Candidatus Nomurabacteria bacterium GW2011_GWB1_35_20		3
Bacteria	Actinobacteria	MB-A2-108	metagenome			3
Bacteria	Bacteroidetes	Bacteroidia	Bacteroidales	Bacteroidetes vadinHA17	uncultured Cytophagales bacterium	3
Bacteria	Proteobacteria	Gammaproteobacteria	Nitrococcales	Nitrococcales Incertae Sedis	Methylonatrum	2
Bacteria	Bacteroidetes	Bacteroidia	Bacteroidales	LKC2.127-25	uncultured bacterium	2
Bacteria	Proteobacteria	Gammaproteobacteria	R7C24	uncultured gamma proteobacterium		2
Bacteria	Proteobacteria	Alphaproteobacteria	Rickettsiales	Mitochondria	Bouteloua dactyloides	2
Bacteria	Acidobacteria	Subgroup 6	uncultured Acidobacteriales bacterium			2
Bacteria	Actinobacteria	Actinobacteria	Pseudonocardiales	Pseudonocardiaceae	Saccharopolyspora	2
Bacteria	Proteobacteria	Gammaproteobacteria	B2M28	uncultured bacterium		2
Bacteria	Cyanobacteria	Oxyphotobacteria	Chloroplast	Nicotiana sylvestris (wood tobacco)		2
Bacteria	WS1	uncultured bacterium				2
Bacteria	Proteobacteria	Gammaproteobacteria	CCM19a	uncultured soil bacterium		2
Bacteria	Proteobacteria	Gammaproteobacteria	OM182 clade	uncultured bacterium		2
Bacteria	Firmicutes	Bacilli	Lactobacillales	Carnobacteriaceae	Marinilactibacillus	2
Bacteria	Chloroflexi	Dehalococcoidia	Dehalococcoidales	uncultured	uncultured bacterium	2
Bacteria	Kiritimatiellaeota	Kiritimatiellae	WCHB1-41	uncultured Verrucomicrobia bacterium		2
Bacteria	Cyanobacteria	Oxyphotobacteria	Chloroplast	Asterionella formosa		2
Bacteria	Proteobacteria	Gammaproteobacteria	Oceanospirillales	Halomonadaceae	Modicisalibacter	2
Bacteria	Firmicutes	Bacilli	Bacillales	Planococcaceae	Solibacillus	2
Bacteria	Firmicutes	Bacilli	Lactobacillales	Enterococcaceae	Tetragenococcus	2
Bacteria	Firmicutes	Bacilli	Bacillales	Paenibacillaceae	Aneurinibacillus	2
Bacteria	Patescibacteria	Parcubacteria	Candidatus Nomurabacteria	Candidatus Nomurabacteria bacterium RIFCSPHIGHO2_02_FULL_38_15		2
Bacteria	Patescibacteria	Parcubacteria	Candidatus Azambacteria	Candidatus Zambryskibacteria bacterium RIFCSPLOWO2_12_FULL_39_16		2
Bacteria	Proteobacteria	Gammaproteobacteria	Steroidobacterales	Steroidobacteraceae	uncultured	2
Bacteria	Bacteroidetes	Ignavibacteria	Ignavibacteriales	Ignavibacteriaceae	Ignavibacterium	2
Bacteria	Proteobacteria	Gammaproteobacteria	Alteromonadales	Idiomarinaceae	Idiomarina	2
Bacteria	Firmicutes	Negativicutes	Selenomonadales	Veillonellaceae	Anaerosporomusa	2
Bacteria	Proteobacteria	Gammaproteobacteria	Betaproteobacteriales	Rhodocyclaceae	Denitratisoma	2
Bacteria	Bacteroidetes	Bacteroidia	Flavobacteriales	NS9 marine group	uncultured soil bacterium	2
Bacteria	Planctomycetes	Phycisphaerae	Pla1 lineage	uncultured soil bacterium		2
Bacteria	Proteobacteria	Alphaproteobacteria	Sphingomonadales	Sphingomonadaceae	Novosphingobium	2
Bacteria	Bacteroidetes	Bacteroidia	Cytophagales	Spirosomaceae	Lacihabitans	2
Bacteria	Proteobacteria	Gammaproteobacteria	Enterobacteriales	Enterobacteriaceae	Rosenbergiella	2
Bacteria	Planctomycetes	vadinHA49	uncultured organism			2
Bacteria	Proteobacteria	Alphaproteobacteria	Caedibacterales	Caedibacteraceae	Caedibacter	2
Bacteria	Patescibacteria	Parcubacteria	Candidatus Campbellbacteria	marine metagenome		2
Bacteria	Proteobacteria	Gammaproteobacteria	Aeromonadales	Aeromonadaceae	Oceanisphaera	2
Bacteria	Acidobacteria	Holophagae	Holophagales	Holophagaceae	Geothrix	2
Archaea	Euryarchaeota	Methanomicrobia	Methanosarcinales	Methanosarcinaceae	Methanohalophilus	2
Bacteria	Proteobacteria	Deltaproteobacteria	Myxococcales	P3OB-42	uncultured bacterium	2
Bacteria	Proteobacteria	Gammaproteobacteria	Thiomicrospirales	Thiomicrospiraceae	Thiomicrospira	2
Bacteria	Firmicutes	Negativicutes	Selenomonadales	Acidaminococcaceae	uncultured	2
Bacteria	Patescibacteria	Parcubacteria	uncultured soil bacterium			2
Bacteria	Proteobacteria	Gammaproteobacteria	Thiomicrospirales	Thioglobaceae	SUP05 cluster	2
Bacteria	Proteobacteria	Gammaproteobacteria	Betaproteobacteriales	Burkholderiaceae	Brachymonas	2
Bacteria	Patescibacteria	ABY1	Candidatus Magasanikbacteria	Candidatus Magasanikbacteria bacterium RIFOXYD12_FULL_33_17		2
Bacteria	Proteobacteria	Alphaproteobacteria	Rickettsiales	Mitochondria	uncultured alpha proteobacterium	2
Bacteria	Proteobacteria	Gammaproteobacteria	Diplorickettsiales	Diplorickettsiaceae	Aquicella	2
Bacteria	Planctomycetes	Phycisphaerae	Phycisphaerales	Phycisphaeraceae	Urania-1B-19 marine sediment group	2
Bacteria	Actinobacteria	Acidimicrobiia	Microtrichales	Ilumatobacteraceae	Ilumatobacter	2
Bacteria	Actinobacteria	Actinobacteria	Micrococcales	Micrococcaceae	Arthrobacter	2
Bacteria	Patescibacteria	ABY1	Candidatus Uhrbacteria	uncultured Parcubacteria group bacterium		2
Bacteria	Patescibacteria	Parcubacteria	Candidatus Adlerbacteria	uncultured bacterium		2
Bacteria	Cyanobacteria	Oxyphotobacteria	Nostocales	Chroococcidiopsaceae	uncultured	2
Bacteria	Planctomycetes	Phycisphaerae	Phycisphaerales	AKAU3564 sediment group	uncultured bacterium	2
Bacteria	Dependentiae	Babeliae	Babeliales	UBA12409	uncultured Verrucomicrobia bacterium	2
Bacteria	Proteobacteria	Gammaproteobacteria	Alteromonadales	Alteromonadaceae	Alishewanella	2
Bacteria	Proteobacteria	Gammaproteobacteria	Xanthomonadales	Xanthomonadaceae	Pseudoxanthomonas	2
Bacteria	Proteobacteria	Alphaproteobacteria	Rhizobiales	Xanthobacteraceae	Rhodoplanes	2
Bacteria	Proteobacteria	Gammaproteobacteria	Oceanospirillales	Nitrincolaceae	Amphritea	2
Bacteria	Chloroflexi	Dehalococcoidia	Napoli-4B-65	uncultured bacterium		2
Bacteria	Proteobacteria	Gammaproteobacteria	211ds20	uncultured bacterium		2
Bacteria	Bacteroidetes	Bacteroidia	Bacteroidales	Rikenellaceae	dgA-11 gut group	2
Bacteria	Actinobacteria	Actinobacteria	Micrococcales	Microbacteriaceae	Candidatus Planktoluna	2
Bacteria	Proteobacteria	Deltaproteobacteria	Desulfarculales	Desulfarculaceae	uncultured	2
Bacteria	Acidobacteria	Acidobacteriia	Solibacterales	Solibacteraceae (Subgroup 3)	AMGG11	2
Bacteria	Chloroflexi	Dehalococcoidia	1226B1H1-22-FL	uncultured bacterium		2
Bacteria	Bacteroidetes	Bacteroidia	Chitinophagales	Saprospiraceae	Candidatus Aquirestis	2
Archaea	Euryarchaeota	Halobacteria	Halobacteriales	Halomicrobiaceae	uncultured	2
Bacteria	Verrucomicrobia	Verrucomicrobiae	Opitutales	Opitutaceae	Diplosphaera	2
Bacteria	Fibrobacteres	Fibrobacteria	Fibrobacterales	Fibrobacteraceae	Fibrobacter	2
Archaea	Euryarchaeota	Methanomicrobia	Methanosarcinales	Methanosarcinaceae	Methanosarcina	2
Archaea	Thaumarchaeota	Nitrososphaeria	Nitrososphaerales	Nitrososphaeraceae	Candidatus Nitrososphaera	2
Bacteria	Proteobacteria	Gammaproteobacteria	Oceanospirillales	Oleiphilaceae	Oleiphilus	2
Bacteria	Actinobacteria	Actinobacteria	Micrococcales	Demequinaceae	Demequina	2
Bacteria	Proteobacteria	Gammaproteobacteria	Enterobacteriales	Enterobacteriaceae	Gibbsiella	2
Bacteria	Bacteroidetes	Bacteroidia	Bacteroidales	Dysgonomonadaceae	uncultured	2
Bacteria	Firmicutes	Bacilli	Bacillales	Bacillaceae	Anoxybacillus	2
Bacteria	Patescibacteria	Parcubacteria	Candidatus Vogelbacteria	Candidatus Vogelbacteria bacterium GWA1_51_14		2
Bacteria	Patescibacteria	Parcubacteria	Candidatus Nomurabacteria	wastewater metagenome		2
Bacteria	Actinobacteria	Actinobacteria	Frankiales	Geodermatophilaceae	Modestobacter	2
Bacteria	Firmicutes	Clostridia	Clostridiales	Family XII	Acidaminobacter	2
Bacteria	Proteobacteria	Gammaproteobacteria	Pseudomonadales	Moraxellaceae	uncultured bacterium	2
Bacteria	Proteobacteria	Gammaproteobacteria	Betaproteobacteriales	Burkholderiaceae	Kinneretia	2
Bacteria	Proteobacteria	Gammaproteobacteria	JTB23	uncultured bacterium		2
Bacteria	Proteobacteria	Deltaproteobacteria	Bdellovibrionales	Bacteriovoracaceae	Bacteriovorax	2
Bacteria	Proteobacteria	Gammaproteobacteria	Xanthomonadales	uncultured	uncultured bacterium	2
Bacteria	Cyanobacteria	Oxyphotobacteria	Nostocales	Microcystaceae	Snowella 0TU37S04	2
Bacteria	Proteobacteria	Gammaproteobacteria	Pasteurellales	Pasteurellaceae	Actinobacillus	2
Bacteria	Proteobacteria	Gammaproteobacteria	Xanthomonadales	Rhodanobacteraceae	Rhodanobacter	2
Bacteria	Proteobacteria	Gammaproteobacteria	Alteromonadales	Moritellaceae	Paramoritella	2
Bacteria	Proteobacteria	Deltaproteobacteria	Deltaproteobacteria Incertae Sedis	Syntrophorhabdaceae	Syntrophorhabdus	2
Bacteria	Proteobacteria	Gammaproteobacteria	Beggiatoales	Beggiatoaceae	Candidatus Marithrix	2
Bacteria	Chlamydiae	Chlamydiae	Chlamydiales	Criblamydiaceae	Criblamydia	2
Bacteria	Proteobacteria	Gammaproteobacteria	Betaproteobacteriales	Rhodocyclaceae	Z-35	2
Bacteria	Actinobacteria	Actinobacteria	Micrococcales	Microbacteriaceae	uncultured	2
Bacteria	Proteobacteria	Deltaproteobacteria	Myxococcales	P3OB-42	uncultured Archangiaceae bacterium	2
Bacteria	Deinococcus-Thermus	Deinococci	Deinococcales	Trueperaceae	Truepera	2
Bacteria	Bacteroidetes	Bacteroidia	Flavobacteriales	NS9 marine group	uncultured Flavobacteriales bacterium	2
Bacteria	Actinobacteria	Actinobacteria	Micrococcales	Microbacteriaceae	Aurantimicrobium	2
Bacteria	Proteobacteria	Deltaproteobacteria	Oligoflexales	0319-6G20	uncultured proteobacterium	2
Bacteria	Proteobacteria	Gammaproteobacteria	Vibrionales	Vibrionaceae	Enterovibrio	2
Bacteria	Fibrobacteres	Fibrobacteria	Fibrobacterales	Fibrobacteraceae	uncultured	2
Bacteria	Firmicutes	Bacilli	Bacillales	Bacillaceae	Geomicrobium	2
Bacteria	Margulisbacteria	uncultured bacterium				2
Bacteria	Bacteroidetes	Bacteroidia	Bacteroidetes VC2.1 Bac22	metagenome		2
Bacteria	Patescibacteria	ABY1	Candidatus Uhrbacteria	Candidatus Uhrbacteria bacterium GW2011_GWA2_53_10		2
Bacteria	Proteobacteria	Gammaproteobacteria	Gammaproteobacteria Incertae Sedis	Unknown Family	uncultured gamma proteobacterium	2
Bacteria	Firmicutes	Bacilli	Bacillales	Paenibacillaceae	Brevibacillus	2
Bacteria	Chlamydiae	Chlamydiae	Chlamydiales	Parachlamydiaceae	Candidatus Protochlamydia	2
Bacteria	Proteobacteria	Gammaproteobacteria	CCM19a	uncultured gamma proteobacterium		2
Bacteria	Proteobacteria	Deltaproteobacteria	Sva0485	uncultured bacterium		2
Bacteria	Proteobacteria	Gammaproteobacteria	Aeromonadales	Succinivibrionaceae	Succinivibrio	2
Bacteria	Proteobacteria	Gammaproteobacteria	Betaproteobacteriales	Chromobacteriaceae	Aquitalea	2
Bacteria	Proteobacteria	Deltaproteobacteria	Myxococcales	uncultured	uncultured Myxococcales bacterium	2
Bacteria	Chloroflexi	Dehalococcoidia	t0.6.f	uncultured Chloroflexi bacterium		2
Bacteria	Actinobacteria	Actinobacteria	Corynebacteriales	Tsukamurellaceae	Tsukamurella	2
Bacteria	Proteobacteria	Deltaproteobacteria	Desulfobacterales	Desulfobulbaceae	Desulfurivibrio	2
Bacteria	Bacteroidetes	Bacteroidia	Chitinophagales	Chitinophagaceae	Niastella	2
Bacteria	Firmicutes	Clostridia	Clostridiales	Lachnospiraceae	Dorea	2
Bacteria	Firmicutes	Clostridia	Clostridiales	Peptostreptococcaceae	Romboutsia	2
Bacteria	Actinobacteria	Actinobacteria	Kineosporiales	Kineosporiaceae	Kineococcus	2
Bacteria	Proteobacteria	Gammaproteobacteria	Arenicellales	Arenicellaceae	uncultured	2
Bacteria	Firmicutes	Clostridia	Clostridiales	Clostridiaceae 1	Clostridium sensu stricto 9	2
Bacteria	Bacteroidetes	Bacteroidia	Bacteroidales	Rs-E47 termite group	GWE2-42-42	2
Bacteria	Proteobacteria	Deltaproteobacteria	Oligoflexales	Oligoflexaceae	Silvanigrella	2
Bacteria	Proteobacteria	Gammaproteobacteria	Pasteurellales	Pasteurellaceae	Frederiksenia	2
Bacteria	Firmicutes	Clostridia	Clostridiales	Lachnospiraceae	Agathobacter	2
Bacteria	Proteobacteria	Alphaproteobacteria	Sphingomonadales	Sphingomonadaceae	Porphyrobacter	2
Bacteria	Proteobacteria	Gammaproteobacteria	UBA10353 marine group	uncultured bacterium		2
Bacteria	Cyanobacteria	Melainabacteria	Gastranaerophilales	uncultured bacterium		2
Bacteria	Proteobacteria	Gammaproteobacteria	Ectothiorhodospirales	Thioalkalispiraceae	Thiohalophilus	2
Bacteria	Proteobacteria	Deltaproteobacteria	Desulfobacterales	Desulfobacteraceae	Desulfobacterium	2
Bacteria	Proteobacteria	Gammaproteobacteria	Betaproteobacteriales	Burkholderiaceae	Hydrogenophaga	2
Bacteria	Proteobacteria	Alphaproteobacteria	Rickettsiales	SM2D12	uncultured organism	2
Bacteria	Actinobacteria	Actinobacteria	Micromonosporales	Micromonosporaceae	uncultured	2
Bacteria	Firmicutes	Clostridia	Clostridiales	Family XVIII	uncultured	2
Bacteria	Proteobacteria	Deltaproteobacteria	Bdellovibrionales	Bacteriovoracaceae	uncultured	2
Bacteria	Planctomycetes	Planctomycetacia	Pirellulales	Pirellulaceae	Rhodopirellula	2
Bacteria	Chlamydiae	Chlamydiae	Chlamydiales	cvE6	Gammaproteobacteria bacterium RIFCSPLOWO2_02_FULL_47_50	2
Bacteria	Epsilonbacteraeota	Campylobacteria	Campylobacterales	Campylobacteraceae	Campylobacter	2
Bacteria	Verrucomicrobia	Verrucomicrobiae	Verrucomicrobiales	Verrucomicrobiaceae	Prosthecobacter	2
Bacteria	Proteobacteria	Gammaproteobacteria	KI89A clade	uncultured bacterium		2
Bacteria	Planctomycetes	Phycisphaerae	MSBL9	KCLunmb-38-53	uncultured bacterium	2
Bacteria	Proteobacteria	Alphaproteobacteria	uncultured	metagenome		2
Bacteria	Chlamydiae	Chlamydiae	Chlamydiales	Chlamydiaceae	uncultured	2
Bacteria	Firmicutes	Clostridia	Clostridiales	Lachnospiraceae	Roseburia	2
Bacteria	Proteobacteria	Alphaproteobacteria	Caulobacterales	Caulobacteraceae	uncultured	2
Bacteria	Bacteroidetes	Ignavibacteria	Kryptoniales	BSV26	denitrifying bacterium enrichment culture clone NOA_1_E9	2
Bacteria	Omnitrophicaeota	uncultured prokaryote				2
Bacteria	Planctomycetes	Phycisphaerae	MSBL9	SG8-4	uncultured Planctomycetales bacterium	2
Bacteria	Proteobacteria	Deltaproteobacteria	Desulfuromonadales	Desulfuromonadaceae	Desulfuromonas	2
Bacteria	Bacteroidetes	Bacteroidia	Bacteroidales	Marinifilaceae	uncultured	2
Bacteria	Bacteroidetes	Bacteroidia	Sphingobacteriales	Lentimicrobiaceae	uncultured Sphingobacteriia bacterium	2
Bacteria	Omnitrophicaeota	Omnitrophica WOR_2 bacterium RIFCSPLOWO2_12_FULL_51_24				2
Bacteria	Proteobacteria	Gammaproteobacteria	Cellvibrionales	Spongiibacteraceae	uncultured	2
Bacteria	Actinobacteria	Actinobacteria	Streptomycetales	Streptomycetaceae	Streptomyces	2
Bacteria	Lentisphaerae	Oligosphaeria	Oligosphaerales	Lenti-02	Lentisphaerae bacterium RIFOXYA12_64_32	2
Bacteria	Bacteroidetes	Bacteroidia	Flavobacteriales	NS7 marine group	uncultured bacterium	2
Bacteria	Proteobacteria	Gammaproteobacteria	Oceanospirillales	Nitrincolaceae	Motiliproteus	2
Bacteria	Patescibacteria	Gracilibacteria	Candidatus Peregrinibacteria	uncultured Candidatus Gracilibacteria bacterium		2
Bacteria	Proteobacteria	Gammaproteobacteria	Cellvibrionales	Microbulbiferaceae	Microbulbifer	2
Bacteria	Actinobacteria	Thermoleophilia	Gaiellales	uncultured	uncultured Solirubrobacterales bacterium	2
Bacteria	Actinobacteria	Acidimicrobiia	Microtrichales	uncultured	metagenome	2
Bacteria	Chlamydiae	Chlamydiae	Chlamydiales	Parachlamydiaceae	Neochlamydia	2
Bacteria	Proteobacteria	Gammaproteobacteria	Betaproteobacteriales	Burkholderiaceae	Leptothrix	2
Bacteria	Patescibacteria	Parcubacteria	Candidatus Campbellbacteria	Candidatus Nomurabacteria bacterium RIFCSPLOWO2_01_FULL_33_24		2
Bacteria	Firmicutes	Bacilli	Lactobacillales	Carnobacteriaceae	Jeotgalibaca	2
Bacteria	Proteobacteria	Gammaproteobacteria	Enterobacteriales	Enterobacteriaceae	Cronobacter	2
Bacteria	Patescibacteria	Gracilibacteria	Candidatus Peribacteria	Candidatus Peribacteria bacterium RIFOXYC2_FULL_58_10		2
Bacteria	WS1	uncultured bacterium SJA-43				2
Bacteria	Bacteroidetes	Ignavibacteria	Kryptoniales	BSV26	uncultured soil bacterium	2
Bacteria	Planctomycetes	Phycisphaerae	MSBL9	GWC2-45-44	Planctomycetes bacterium GWC2_45_44	2
Bacteria	Cyanobacteria	Oxyphotobacteria	Nostocales	Nostocaceae	Aphanizomenon NIES81	2
Bacteria	Bacteroidetes	Bacteroidia	Bacteroidales	Prevotellaceae	Prevotellaceae UCG-001	2
Bacteria	Proteobacteria	Alphaproteobacteria	Micavibrionales	uncultured	uncultured bacterium	2
Bacteria	Chloroflexi	Anaerolineae	Ardenticatenales	uncultured	uncultured bacterium	2
Bacteria	Actinobacteria	Actinobacteria	Corynebacteriales	Nocardiaceae	Rhodococcus	2
Bacteria	Chloroflexi	Dehalococcoidia	ER-E4-17	uncultured bacterium		2
Bacteria	Proteobacteria	Gammaproteobacteria	Nitrosococcales	Nitrosococcaceae	wb1-P19	2
Bacteria	Cyanobacteria	Oxyphotobacteria	Chloroplast	Gaultheria albiflora		2
Bacteria	Acidobacteria	Subgroup 6	uncultured Acidobacteriaceae bacterium			2
Bacteria	Proteobacteria	Alphaproteobacteria	Rickettsiales	Rickettsiaceae	Candidatus Megaira	2
Bacteria	Proteobacteria	Alphaproteobacteria	Caulobacterales	Caulobacteraceae	Caulobacter	2
Bacteria	Firmicutes	Clostridia	Clostridiales	Ruminococcaceae	Ruminiclostridium 9	2
Bacteria	Patescibacteria	Berkelbacteria	uncultured bacterium			2
Bacteria	Firmicutes	Clostridia	Clostridiales	Ruminococcaceae	Papillibacter	2
Bacteria	Patescibacteria	Gracilibacteria	metagenome			2
Bacteria	Proteobacteria	Deltaproteobacteria	Desulfobacterales	Desulfobacteraceae	SEEP-SRB1	2
Bacteria	Proteobacteria	Gammaproteobacteria	211ds20	metagenome		2
Bacteria	Proteobacteria	Gammaproteobacteria	Betaproteobacteriales	SC-I-84	uncultured bacterium	2
Bacteria	Bacteroidetes	Bacteroidia	Flavobacteriales	Flavobacteriaceae	Lutimonas	2
Archaea	Thaumarchaeota	Nitrososphaeria	Nitrosopumilales	Nitrosopumilaceae	Candidatus Nitrosopelagicus	2
Bacteria	Bacteroidetes	Bacteroidia	Sphingobacteriales	Sphingobacteriaceae	Mucilaginibacter	2
Bacteria	Chloroflexi	Dehalococcoidia	GIF3	uncultured organism		2
Bacteria	Margulisbacteria	uncultured prokaryote				2
Bacteria	Bacteroidetes	Bacteroidia	Flavobacteriales	NS9 marine group	metagenome	2
Bacteria	Actinobacteria	Coriobacteriia	Coriobacteriales	Atopobiaceae	Coriobacteriaceae UCG-002	2
Bacteria	Proteobacteria	Gammaproteobacteria	Betaproteobacteriales	Rhodocyclaceae	Ferribacterium	2
Bacteria	Cyanobacteria	Oxyphotobacteria	Chloroplast	Dinobryon sp. LO226KS		2
Bacteria	Verrucomicrobia	Verrucomicrobiae	uncultured	uncultured bacterium		2
Bacteria	Proteobacteria	Gammaproteobacteria	Thiomicrospirales	Thiomicrospiraceae	Thiomicrorhabdus	1
Bacteria	Proteobacteria	Gammaproteobacteria	Pasteurellales	Pasteurellaceae	Phocoenobacter	1
Bacteria	Firmicutes	Bacilli	Bacillales	Paenibacillaceae	uncultured	1
Bacteria	Proteobacteria	Alphaproteobacteria	Rhizobiales	Beijerinckiaceae	uncultured	1
Bacteria	Proteobacteria	Gammaproteobacteria	Pseudomonadales	Pseudomonadaceae	Thiopseudomonas	1
Bacteria	Proteobacteria	Alphaproteobacteria	Rhizobiales	Rhizobiales Incertae Sedis	Phreatobacter	1
Bacteria	Bacteroidetes	Bacteroidia	Bacteroidales	Prevotellaceae	Prevotellaceae YAB2003 group	1
Bacteria	Firmicutes	Clostridia	Clostridiales	Lachnospiraceae	Lachnospiraceae UCG-003	1
Archaea	Nanoarchaeaeota	Woesearchaeia	Nanoarchaeota archaeon SCGC AAA011-D5			1
Bacteria	Proteobacteria	Alphaproteobacteria	Rhizobiales	Rhizobiaceae	Paenochrobactrum	1
Bacteria	Firmicutes	Bacilli	Bacillales	Thermoactinomycetaceae	Polycladomyces	1
Bacteria	Firmicutes	Clostridia	Clostridiales	Clostridiaceae 4	Caminicella	1
Bacteria	Verrucomicrobia	Verrucomicrobiae	Verrucomicrobiales	Verrucomicrobiaceae	Roseimicrobium	1
Bacteria	Actinobacteria	Actinobacteria	Streptosporangiales	Streptosporangiaceae	Microbispora	1
Bacteria	Kiritimatiellaeota	Kiritimatiellae	WCHB1-41	bacterium enrichment culture clone JCA3		1
Bacteria	Proteobacteria	Deltaproteobacteria	Desulfobacterales	Desulfobacteraceae	Desulfoconvexum	1
Bacteria	Planctomycetes	Phycisphaerae	Phycisphaerales	AKAU3564 sediment group	Planctomycetes bacterium ADurb.Bin126	1
Bacteria	Gemmatimonadetes	Gemmatimonadetes	Gemmatimonadales	Gemmatimonadaceae	uncultured bacterium	1
Bacteria	Firmicutes	Bacilli	Lactobacillales	Carnobacteriaceae	Atopostipes	1
Bacteria	Planctomycetes	Phycisphaerae	Pla1 lineage	uncultured planctomycete		1
Bacteria	Cloacimonetes	Cloacimonadia	Cloacimonadales	Cloacimonadaceae	W5	1
Bacteria	Proteobacteria	Alphaproteobacteria	Rhodobacterales	Rhodobacteraceae	Sulfitobacter	1
Bacteria	Proteobacteria	Alphaproteobacteria	Rhizobiales	Rhizobiaceae	Mesorhizobium	1
Bacteria	Patescibacteria	WS6 (Dojkabacteria)	candidate division WS6 bacterium OLB21			1
Bacteria	Proteobacteria	Alphaproteobacteria	Rhodospirillales	Magnetospiraceae	uncultured	1
Bacteria	Proteobacteria	Gammaproteobacteria	Betaproteobacteriales	Burkholderiaceae	Limnobacter	1
Bacteria	Proteobacteria	Gammaproteobacteria	Betaproteobacteriales	Gallionellaceae	uncultured	1
Bacteria	Firmicutes	Clostridia	Clostridiales	Lachnospiraceae	Fusicatenibacter	1
Bacteria	Proteobacteria	Alphaproteobacteria	Rickettsiales	Mitochondria	Pythium insidiosum	1
Bacteria	Patescibacteria	Parcubacteria	Candidatus Nomurabacteria	Parcubacteria bacterium RAAC4_OD1_1		1
Bacteria	Proteobacteria	Gammaproteobacteria	Cellvibrionales	Halieaceae	Parahaliea	1
Bacteria	Cyanobacteria	Oxyphotobacteria	Synechococcales	Cyanobiaceae	Prochlorococcus MIT9313	1
Bacteria	Proteobacteria	Gammaproteobacteria	Enterobacteriales	Enterobacteriaceae	Trabulsiella	1
Bacteria	Bacteroidetes	Bacteroidia	Bacteroidales	SB-5	uncultured organism	1
Bacteria	Bacteroidetes	Bacteroidia	Sphingobacteriales	Sphingobacteriaceae	Sphingobacterium	1
Bacteria	Proteobacteria	Gammaproteobacteria	Xanthomonadales	Xanthomonadaceae	Xylella	1
Bacteria	Bacteroidetes	Bacteroidia	Flavobacteriales	Flavobacteriaceae	NS5 marine group	1
Archaea	Euryarchaeota	Methanomicrobia	Methanosarcinales	Methanosarcinaceae	Methanolobus	1
Bacteria	Proteobacteria	Gammaproteobacteria	UBA4486	uncultured bacterium		1
Bacteria	Actinobacteria	Thermoleophilia	Solirubrobacterales	Solirubrobacteraceae	uncultured	1
Bacteria	Firmicutes	Bacilli	Bacillales	Planococcaceae	Lysinibacillus	1
Bacteria	Fusobacteria	Fusobacteriia	Fusobacteriales	Fusobacteriaceae	Cetobacterium	1
Bacteria	Proteobacteria	Deltaproteobacteria	Myxococcales	P3OB-42	metagenome	1
Bacteria	Proteobacteria	Gammaproteobacteria	Chromatiales	Chromatiaceae	Halochromatium	1
Bacteria	Proteobacteria	Gammaproteobacteria	Betaproteobacteriales	Chromobacteriaceae	Vogesella	1
Bacteria	Proteobacteria	Gammaproteobacteria	KI89A clade	uncultured organism		1
Bacteria	Verrucomicrobia	Verrucomicrobiae	Opitutales	Puniceicoccaceae	Cerasicoccus	1
Bacteria	Proteobacteria	Gammaproteobacteria	Betaproteobacteriales	Burkholderiaceae	Ramlibacter	1
Bacteria	Synergistetes	Synergistia	Synergistales	Synergistaceae	Acetomicrobium	1
Bacteria	Firmicutes	Bacilli	Lactobacillales	Lactobacillaceae	Pediococcus	1
Bacteria	Firmicutes	Clostridia	Clostridiales	Defluviitaleaceae	Defluviitaleaceae UCG-011	1
Bacteria	Patescibacteria	Parcubacteria	Candidatus Azambacteria	Parcubacteria bacterium C7867-005		1
Bacteria	Proteobacteria	Gammaproteobacteria	Alteromonadales	Psychromonadaceae	Agarivorans	1
Bacteria	Proteobacteria	Gammaproteobacteria	Pasteurellales	Pasteurellaceae	Mannheimia	1
Bacteria	Firmicutes	Bacilli	Bacillales	Staphylococcaceae	Macrococcus	1
Bacteria	Firmicutes	Bacilli	Bacillales	Bacillaceae	Tenuibacillus	1
Bacteria	Tenericutes	Mollicutes	Haloplasmatales	Haloplasmataceae	Haloplasma	1
Bacteria	Patescibacteria	Gracilibacteria	JGI 0000069-P22	uncultured marine bacterium		1
Bacteria	Firmicutes	Clostridia	Clostridiales	Peptococcaceae	uncultured	1
Bacteria	Actinobacteria	Acidimicrobiia	Microtrichales	uncultured	uncultured actinobacterium	1
Bacteria	Cyanobacteria	Melainabacteria	Obscuribacterales	uncultured bacterium		1
Bacteria	Proteobacteria	Gammaproteobacteria	Enterobacteriales	Enterobacteriaceae	Xenorhabdus	1
Bacteria	Firmicutes	Clostridia	Clostridiales	Lachnospiraceae	[Ruminococcus] torques group	1
Archaea	Nanoarchaeaeota	Woesearchaeia	Candidatus Diapherotrites archaeon ADurb.Bin253			1
Bacteria	Bacteroidetes	Bacteroidia	Cytophagales	Hymenobacteraceae	Pontibacter	1
Bacteria	Proteobacteria	Gammaproteobacteria	Chromatiales	Chromatiaceae	Thiohalocapsa	1
Bacteria	Proteobacteria	Alphaproteobacteria	Paracaedibacterales	Paracaedibacteraceae	Candidatus Paracaedibacter	1
Bacteria	Proteobacteria	Gammaproteobacteria	Betaproteobacteriales	Burkholderiaceae	Candidimonas	1
Bacteria	Firmicutes	Clostridia	Clostridiales	Lachnospiraceae	Oribacterium	1
Bacteria	Bacteroidetes	Bacteroidia	Flavobacteriales	Cryomorphaceae	NS10 marine group	1
Bacteria	Proteobacteria	Gammaproteobacteria	Enterobacteriales	Enterobacteriaceae	Tatumella	1
Bacteria	Kiritimatiellaeota	Kiritimatiellae	WCHB1-41	uncultured organism		1
Bacteria	Patescibacteria	Gracilibacteria	Candidatus Peregrinibacteria	Candidatus Peregrinibacteria bacterium RIFCSPLOWO2_02_FULL_39_10		1
Bacteria	Chloroflexi	Dehalococcoidia	vadinBA26	uncultured Chloroflexi bacterium		1
Bacteria	Proteobacteria	Gammaproteobacteria	Ectothiorhodospirales	Ectothiorhodospiraceae	Thiogranum	1
Bacteria	Lentisphaerae	Lentisphaeria	Victivallales	PRD18C08	uncultured bacterium	1
Bacteria	Proteobacteria	Alphaproteobacteria	Rhizobiales	Pleomorphomonadaceae	Chthonobacter	1
Bacteria	Firmicutes	Erysipelotrichia	Erysipelotrichales	Erysipelotrichaceae	Catenisphaera	1
Bacteria	Proteobacteria	Gammaproteobacteria	Piscirickettsiales	Piscirickettsiaceae	Candidatus Endoecteinascidia	1
Bacteria	Chloroflexi	Dehalococcoidia	GIF3	Dehalococcoidia bacterium SCGC AB-540-C11		1
Bacteria	Proteobacteria	Gammaproteobacteria	Pasteurellales	Pasteurellaceae	Mesocricetibacter	1
Bacteria	Tenericutes	Mollicutes	Mollicutes RF39	uncultured Firmicutes bacterium		1
Bacteria	Proteobacteria	Gammaproteobacteria	Thiohalorhabdales	Thiohalorhabdaceae	uncultured	1
Bacteria	Proteobacteria	Alphaproteobacteria	Rhizobiales	Hyphomicrobiaceae	Pedomicrobium	1
Archaea	Euryarchaeota	Thermoplasmata	Thermoplasmatales	A10	uncultured archaeon	1
Bacteria	Bacteroidetes	Bacteroidia	Bacteroidales	Prevotellaceae	Paraprevotella	1
Bacteria	Proteobacteria	Gammaproteobacteria	Betaproteobacteriales	Burkholderiaceae	Janthinobacterium	1
Bacteria	Proteobacteria	Gammaproteobacteria	Enterobacteriales	Enterobacteriaceae	uncultured	1
Bacteria	Actinobacteria	Thermoleophilia	Gaiellales	Gaiellaceae	Gaiella	1
Bacteria	Proteobacteria	Gammaproteobacteria	Enterobacteriales	Enterobacteriaceae	Thorsellia	1
Bacteria	Bacteroidetes	Ignavibacteria	Kryptoniales	BSV26	uncultured green sulfur bacterium GR-296.II.73	1
Bacteria	Firmicutes	Clostridia	Clostridiales	Lachnospiraceae	[Eubacterium] ventriosum group	1
Bacteria	Cyanobacteria	Oxyphotobacteria	Chloroplast	Sparganium eurycarpum		1
Bacteria	Patescibacteria	Microgenomatia	Candidatus Gottesmanbacteria	Candidatus Gottesmanbacteria bacterium RIFCSPLOWO2_01_FULL_48_11		1
Bacteria	Tenericutes	Mollicutes	Mollicutes RF39	gut metagenome		1
Bacteria	Firmicutes	Clostridia	Clostridiales	Clostridiaceae 4	Anaerosolibacter	1
Bacteria	Firmicutes	Clostridia	Clostridiales	Peptostreptococcaceae	Terrisporobacter	1
Bacteria	Dadabacteria	Dadabacteriia	Dadabacteriales	uncultured bacterium		1
Bacteria	Chlamydiae	Chlamydiae	Chlamydiales	Simkaniaceae	Ga0074140	1
Bacteria	Firmicutes	Clostridia	Clostridiales	Lachnospiraceae	Anaerocolumna	1
Bacteria	Cyanobacteria	Oxyphotobacteria	Oxyphotobacteria Incertae Sedis	Unknown Family	MTP1	1
Bacteria	Actinobacteria	Actinobacteria	Corynebacteriales	Dietziaceae	Dietzia	1
Bacteria	Proteobacteria	Gammaproteobacteria	Tenderiales	Tenderiaceae	Candidatus Tenderia	1
Bacteria	Bacteroidetes	Bacteroidia	Bacteroidales	ML635J-40 aquatic group	uncultured bacterium	1
Bacteria	Proteobacteria	Deltaproteobacteria	Myxococcales	uncultured	uncultured Cystobacterineae bacterium	1
Bacteria	Proteobacteria	Gammaproteobacteria	Xanthomonadales	Rhodanobacteraceae	uncultured	1
Bacteria	Proteobacteria	Gammaproteobacteria	Acidithiobacillales	Acidithiobacillaceae	Acidithiobacillus	1
Bacteria	Proteobacteria	Deltaproteobacteria	Myxococcales	PS-B29	uncultured bacterium	1
Bacteria	Bacteroidetes	Bacteroidia	Chitinophagales	uncultured	uncultured Bacteroidetes bacterium	1
Archaea	Euryarchaeota	Halobacteria	Halobacteriales	Halomicrobiaceae	Halapricum	1
Bacteria	Proteobacteria	Alphaproteobacteria	Rickettsiales	Mitochondria	Alphaproteobacteria bacterium RIFCSPLOWO2_01_FULL_40_26	1
Bacteria	Actinobacteria	Actinobacteria	Propionibacteriales	Propionibacteriaceae	Acidipropionibacterium	1
Bacteria	Proteobacteria	Deltaproteobacteria	Desulfobacterales	Desulfobacteraceae	Desulfobotulus	1
Bacteria	Proteobacteria	Alphaproteobacteria	Rhodobacterales	Rhodobacteraceae	Ruegeria	1
Archaea	Nanoarchaeaeota	Woesearchaeia	Candidatus Staskawiczbacteria bacterium RIFOXYA2_FULL_32_7			1
Bacteria	Proteobacteria	Gammaproteobacteria	MBAE14	uncultured bacterium		1
Bacteria	Proteobacteria	Gammaproteobacteria	Betaproteobacteriales	Methylophilaceae	MM2	1
Bacteria	Proteobacteria	Deltaproteobacteria	Myxococcales	FFCH16767	uncultured bacterium	1
Bacteria	Cyanobacteria	Oxyphotobacteria	Chloroplast	Arachis duranensis		1
Bacteria	Firmicutes	Clostridia	Thermoanaerobacterales	Thermoanaerobacteraceae	Thermoanaerobacter	1
Bacteria	Proteobacteria	Gammaproteobacteria	Ectothiorhodospirales	Thioalkalispiraceae	Thioalkalispira	1
Bacteria	Patescibacteria	Microgenomatia	Candidatus Pacebacteria	metagenome		1
Bacteria	Firmicutes	Bacilli	Lactobacillales	Streptococcaceae	Lactovum	1
Bacteria	Firmicutes	Bacilli	Bacillales	Bacillaceae	Virgibacillus	1
Bacteria	Bacteroidetes	Bacteroidia	Sphingobacteriales	Lentimicrobiaceae	Lentimicrobium	1
Bacteria	Acidobacteria	Subgroup 5	uncultured bacterium			1
Bacteria	Proteobacteria	Alphaproteobacteria	Rhodobacterales	Rhodobacteraceae	Halovulum	1
Bacteria	Proteobacteria	Gammaproteobacteria	Xanthomonadales	Xanthomonadaceae	Xanthomonas	1
Bacteria	Firmicutes	Clostridia	Clostridiales	Clostridiaceae 1	Oxobacter	1
Bacteria	Chloroflexi	Dehalococcoidia	SPG12-461-471-B8	uncultured bacterium		1
Bacteria	Proteobacteria	Gammaproteobacteria	Oceanospirillales	Halomonadaceae	Aidingimonas	1
Bacteria	Lentisphaerae	Oligosphaeria	Oligosphaerales	Lenti-02	metagenome	1
Bacteria	Proteobacteria	Alphaproteobacteria	Rhizobiales	Methyloligellaceae	uncultured	1
Bacteria	Proteobacteria	Gammaproteobacteria	Enterobacteriales	Enterobacteriaceae	Phaseolibacter	1
Bacteria	Proteobacteria	Gammaproteobacteria	Halothiobacillales	Halothiobacillaceae	Halothiobacillus	1
Bacteria	Proteobacteria	Gammaproteobacteria	Betaproteobacteriales	Burkholderiaceae	Parapusillimonas	1
Bacteria	Nitrospirae	2001-04-29	uncultured bacterium			1
Archaea	Crenarchaeota	Thermoprotei	Thermoproteales	Thermoproteaceae	Pyrobaculum	1
Bacteria	Actinobacteria	Actinobacteria	Propionibacteriales	Propionibacteriaceae	Tessaracoccus	1
Bacteria	Gemmatimonadetes	MD2902-B12	uncultured bacterium			1
Bacteria	Chloroflexi	Dehalococcoidia	MB-C2-126	uncultured bacterium		1
Bacteria	Firmicutes	Bacilli	Bacillales	Planococcaceae	Jeotgalibacillus	1
Bacteria	Proteobacteria	Alphaproteobacteria	Rhizobiales	Rhizobiaceae	Aquamicrobium	1
Bacteria	Proteobacteria	Alphaproteobacteria	Sphingomonadales	Sphingomonadaceae	uncultured	1
Bacteria	Proteobacteria	Gammaproteobacteria	Vibrionales	Vibrionaceae	Photobacterium sp. JCM 19050	1
Bacteria	Proteobacteria	Alphaproteobacteria	Rhizobiales	Xanthobacteraceae	Variibacter	1
Bacteria	Proteobacteria	Gammaproteobacteria	Methylococcales	Methylococcaceae	Methylocaldum	1
Bacteria	Firmicutes	Clostridia	Clostridiales	Ruminococcaceae	Acetanaerobacterium	1
Bacteria	Proteobacteria	Gammaproteobacteria	Enterobacteriales	Enterobacteriaceae	Buchnera	1
Bacteria	Patescibacteria	Gracilibacteria	Candidatus Peregrinibacteria	Candidatus Peregrinibacteria bacterium GW2011_GWA2_33_10		1
Bacteria	Patescibacteria	Gracilibacteria	Candidatus Peribacteria	uncultured soil bacterium		1
Bacteria	Epsilonbacteraeota	Campylobacteria	Campylobacterales	Sulfurovaceae	Sulfurovum	1
Bacteria	Proteobacteria	Gammaproteobacteria	Ectothiorhodospirales	Thioalkalispiraceae	Thioprofundum	1
Archaea	Crenarchaeota	Thermoprotei	Desulfurococcales	Ignisphaeraceae	Ignisphaera	1
Bacteria	Cyanobacteria	Oxyphotobacteria	Nostocales	Chroococcidiopsaceae	Dapisostemonum CCIBt 3536	1
Bacteria	Proteobacteria	Deltaproteobacteria	Desulfobacterales	Desulfobulbaceae	Desulfobulbus	1
Bacteria	Firmicutes	Clostridia	Clostridiales	Lachnospiraceae	Lachnospira	1
Bacteria	Bacteroidetes	Bacteroidia	Chitinophagales	uncultured	uncultured Cytophagales bacterium	1
Bacteria	Chloroflexi	Dehalococcoidia	FW22	uncultured bacterium		1
Bacteria	Proteobacteria	Gammaproteobacteria	Betaproteobacteriales	Neisseriaceae	Snodgrassella	1
Bacteria	Chloroflexi	Anaerolineae	Anaerolineales	Anaerolineaceae	Levilinea	1
Bacteria	Proteobacteria	Deltaproteobacteria	Myxococcales	Blfdi19	uncultured Cystobacterineae bacterium	1
Bacteria	Kiritimatiellaeota	Kiritimatiellae	WCHB1-41	uncultured rumen bacterium		1
Bacteria	Proteobacteria	Gammaproteobacteria	Betaproteobacteriales	Neisseriaceae	Uruburuella	1
Bacteria	Proteobacteria	Gammaproteobacteria	Cardiobacteriales	Cardiobacteriaceae	uncultured	1
Bacteria	Planctomycetes	OM190	uncultured planctomycete			1
Bacteria	Proteobacteria	Gammaproteobacteria	Nitrosococcales	Nitrosococcaceae	Cm1-21	1
Bacteria	Omnitrophicaeota	uncultured beta proteobacterium				1
Bacteria	Proteobacteria	Alphaproteobacteria	Rhizobiales	Amb-16S-1323	uncultured bacterium	1
Bacteria	Bacteroidetes	Bacteroidia	Bacteroidales	Bacteroidales RF16 group	uncultured bacterium	1
Bacteria	Actinobacteria	Actinobacteria	Pseudonocardiales	Pseudonocardiaceae	Prauserella	1
Bacteria	Chloroflexi	Dehalococcoidia	H3.93	uncultured bacterium		1
Bacteria	Firmicutes	Clostridia	Clostridiales	Lachnospiraceae	Tyzzerella 3	1
Bacteria	Chloroflexi	OLB14	bacterium SCGC AG-212-C10			1
Archaea	Crenarchaeota	Thermoprotei	Desulfurococcales	Acidilobaceae	Aeropyrum	1
Bacteria	Proteobacteria	Gammaproteobacteria	Chromatiales	Chromatiaceae	Candidatus Thiobios	1
Bacteria	Proteobacteria	Gammaproteobacteria	Methylococcales	Methylococcaceae	Methyloparacoccus	1
Bacteria	Margulisbacteria	uncultured organism				1
Bacteria	Proteobacteria	Gammaproteobacteria	Betaproteobacteriales	Burkholderiaceae	Derxia	1
Bacteria	Firmicutes	Bacilli	Bacillales	Alicyclobacillaceae	Effusibacillus	1
Bacteria	Acidobacteria	Blastocatellia (Subgroup 4)	Pyrinomonadales	Pyrinomonadaceae	RB41	1
Bacteria	Proteobacteria	Gammaproteobacteria	Betaproteobacteriales	Methylophilaceae	Methylovorus	1
Bacteria	Firmicutes	Bacilli	Bacillales	Staphylococcaceae	Aliicoccus	1
Bacteria	Proteobacteria	Deltaproteobacteria	NKB15	uncultured organism		1
Bacteria	Proteobacteria	Alphaproteobacteria	Rhizobiales	Beijerinckiaceae	Rhodoblastus	1
Bacteria	Proteobacteria	Gammaproteobacteria	Betaproteobacteriales	Rhodocyclaceae	Azoarcus	1
Bacteria	Proteobacteria	Gammaproteobacteria	Ectothiorhodospirales	Ectothiorhodospiraceae	Thioalkalivibrio	1
Bacteria	Proteobacteria	Gammaproteobacteria	Oceanospirillales	Kangiellaceae	Kangiella	1
Bacteria	Proteobacteria	Gammaproteobacteria	Beggiatoales	Beggiatoaceae	uncultured	1
Bacteria	Proteobacteria	Deltaproteobacteria	Syntrophobacterales	Syntrophaceae	Desulfomonile	1
Bacteria	Proteobacteria	Deltaproteobacteria	DTB120	Deltaproteobacteria bacterium GWF2_42_12		1
Bacteria	Patescibacteria	ABY1	Candidatus Uhrbacteria	uncultured eubacterium WCHB1-58		1
Bacteria	Firmicutes	Bacilli	Lactobacillales	uncultured	uncultured Enterococcus sp.	1
Bacteria	Acidobacteria	Blastocatellia (Subgroup 4)	2023-11-24	uncultured Acidobacteria bacterium		1
Bacteria	Cloacimonetes	Cloacimonadia	Cloacimonadales	Cloacimonadaceae	Candidatus Cloacimonas	1
Bacteria	Proteobacteria	Gammaproteobacteria	Betaproteobacteriales	Rhodocyclaceae	Methyloversatilis	1
Bacteria	Armatimonadetes	Chthonomonadetes	Chthonomonadales	Armatimonadetes bacterium JGI 0000077-K19		1
Bacteria	Bacteroidetes	Bacteroidia	Bacteroidales	Bacteroidetes BD2-2	uncultured organism	1
Archaea	Euryarchaeota	Methanomicrobia	Methanosarcinales	Methanosarcinaceae	Methanomethylovorans	1
Bacteria	Proteobacteria	Alphaproteobacteria	Rhizobiales	Devosiaceae	Devosia	1
Bacteria	Firmicutes	Clostridia	Clostridiales	Lachnospiraceae	Lachnospiraceae NK4A136 group	1
Bacteria	Firmicutes	Clostridia	Clostridiales	Lachnospiraceae	Lachnospiraceae UCG-010	1
Bacteria	Proteobacteria	Gammaproteobacteria	TDNP-Wbc97-11-7-16	uncultured Chromatiales bacterium		1
Bacteria	Patescibacteria	Gracilibacteria	Absconditabacteriales (SR1)	uncultured prokaryote		1
Bacteria	Proteobacteria	Gammaproteobacteria	KI89A clade	uncultured deep-sea bacterium		1
Bacteria	Patescibacteria	Gracilibacteria	Candidatus Peregrinibacteria	marine metagenome		1
Bacteria	Acidobacteria	Acidobacteriia	Subgroup 2	uncultured bacterium		1
Archaea	Crenarchaeota	Thermoprotei	Fervidicoccales	Fervidicoccaceae	uncultured	1
Bacteria	Firmicutes	Bacilli	Lactobacillales	Carnobacteriaceae	Atopococcus	1
Bacteria	Deinococcus-Thermus	Deinococci	Deinococcales	Deinococcaceae	Deinococcus	1
Bacteria	Chloroflexi	Dehalococcoidia	SAR202 clade	uncultured Chloroflexi bacterium		1
Bacteria	Armatimonadetes	Fimbriimonadia	Fimbriimonadales	Fimbriimonadaceae	uncultured microorganism	1
Bacteria	Proteobacteria	Gammaproteobacteria	Thiomicrospirales	Thiomicrospiraceae	endosymbionts	1
Bacteria	Planctomycetes	Planctomycetacia	Isosphaerales	Isosphaeraceae	Singulisphaera	1
Bacteria	Firmicutes	Erysipelotrichia	Erysipelotrichales	Erysipelotrichaceae	Faecalitalea	1
Bacteria	Patescibacteria	Parcubacteria	Candidatus Jorgensenbacteria	Parcubacteria group bacterium GW2011_GWA2_47_9		1
Bacteria	Proteobacteria	Alphaproteobacteria	Rhizobiales	A0839	Ochrobactrum sp. enrichment culture clone VanCtr75	1
Bacteria	Actinobacteria	Actinobacteria	Micrococcales	Micrococcaceae	Paeniglutamicibacter	1
Bacteria	Bacteroidetes	Bacteroidia	Bacteroidales	Bacteroidetes vadinHA17	uncultured Bacteroidales bacterium	1
Bacteria	Proteobacteria	Gammaproteobacteria	Nitrosococcales	Nitrosococcaceae	3PJM14	1
Bacteria	Lentisphaerae	Lentisphaeria	Victivallales	Victivallaceae	uncultured bacterium	1
Bacteria	Proteobacteria	Gammaproteobacteria	Ga0077536	uncultured bacterium		1
Bacteria	Proteobacteria	Gammaproteobacteria	Oceanospirillales	Hahellaceae	Hahella	1
Bacteria	Verrucomicrobia	Verrucomicrobiae	Verrucomicrobiales	Akkermansiaceae	Akkermansia	1
Bacteria	Synergistetes	Synergistia	Synergistales	Synergistaceae	Dethiosulfovibrio	1
Bacteria	Proteobacteria	Gammaproteobacteria	Nitrosococcales	Nitrosococcaceae	FS142-36B-02	1
Bacteria	Proteobacteria	Gammaproteobacteria	Oceanospirillales	Saccharospirillaceae	Oleibacter	1
Bacteria	Firmicutes	Negativicutes	Selenomonadales	Veillonellaceae	Anaerospora	1
Bacteria	Bacteroidetes	Bacteroidia	Bacteroidales	Tannerellaceae	Parabacteroides	1
Bacteria	Dependentiae	Babeliae	Babeliales	UBA12411	uncultured bacterium	1
Bacteria	Proteobacteria	Gammaproteobacteria	Oceanospirillales	Halomonadaceae	Carnimonas	1
Bacteria	Proteobacteria	Gammaproteobacteria	Chromatiales	Sedimenticolaceae	Sedimenticola	1
Bacteria	Bacteroidetes	Bacteroidia	Bacteroidales	Dysgonomonadaceae	Petrimonas	1
Bacteria	Tenericutes	Mollicutes	Mycoplasmatales	Mycoplasmataceae	uncultured	1
Bacteria	Halanaerobiaeota	Halanaerobiia	Halanaerobiales	Halobacteroidaceae	uncultured	1
Bacteria	Proteobacteria	Gammaproteobacteria	Beggiatoales	Beggiatoaceae	Beggiatoa	1
Bacteria	Proteobacteria	Gammaproteobacteria	Cellvibrionales	Cellvibrionaceae	Umboniibacter	1
Bacteria	Firmicutes	Clostridia	Clostridiales	Christensenellaceae	uncultured	1
Bacteria	Tenericutes	Mollicutes	Mollicutes Incertae Sedis	Unknown Family	Candidatus Phytoplasma	1
Bacteria	Proteobacteria	Gammaproteobacteria	Oceanospirillales	SS1-B-06-26	uncultured bacterium	1
Bacteria	Chloroflexi	Dehalococcoidia	Sh765B-AG-111	uncultured bacterium		1
Bacteria	Bacteroidetes	Bacteroidia	Bacteroidales	F082	uncultured bacterium	1
Bacteria	Proteobacteria	Gammaproteobacteria	Nitrosococcales	Nitrosococcaceae	SZB85	1
Bacteria	Proteobacteria	Alphaproteobacteria	Rhizobiales	Rhizobiaceae	Ciceribacter	1
Bacteria	Proteobacteria	Gammaproteobacteria	Cellvibrionales	Halieaceae	Haliea	1
Bacteria	Lentisphaerae	Oligosphaeria	Oligosphaerales	Lenti-02	Cytophaga sp. Dex80-64	1
Bacteria	Patescibacteria	ABY1	Candidatus Kerfeldbacteria	uncultured soil bacterium		1
Bacteria	Proteobacteria	Deltaproteobacteria	Desulfobacterales	Desulfobacteraceae	Desulfosarcina	1
Bacteria	Calditrichaeota	Calditrichia	Calditrichales	Calditrichaceae	uncultured bacterium	1
Bacteria	Proteobacteria	Gammaproteobacteria	Oceanospirillales	Halomonadaceae	Cobetia	1
Bacteria	Proteobacteria	Gammaproteobacteria	Oceanospirillales	Saccharospirillaceae	uncultured	1
Bacteria	Proteobacteria	Alphaproteobacteria	Rickettsiales	Rickettsiaceae	Orientia	1
Bacteria	Proteobacteria	Gammaproteobacteria	Cellvibrionales	Spongiibacteraceae	Zhongshania	1
Bacteria	Firmicutes	Clostridia	Clostridiales	Lachnospiraceae	XBB1006	1
Bacteria	Proteobacteria	Alphaproteobacteria	Rhizobiales	Devosiaceae	uncultured	1
Bacteria	Bacteroidetes	Bacteroidia	Bacteroidales	Bacteroidetes BD2-2	Bacteroidetes bacterium GWF2_49_14	1
Bacteria	Proteobacteria	Gammaproteobacteria	Ectothiorhodospirales	Ectothiorhodospiraceae	Thiohalomonas	1
Bacteria	Proteobacteria	Gammaproteobacteria	Betaproteobacteriales	Burkholderiaceae	Bordetella	1
Bacteria	Actinobacteria	Actinobacteria	Micrococcales	Micrococcaceae	Paenarthrobacter	1
Bacteria	Proteobacteria	Alphaproteobacteria	Micropepsales	Micropepsaceae	uncultured	1
Bacteria	Firmicutes	Clostridia	Clostridiales	Ruminococcaceae	Candidatus Soleaferrea	1
Bacteria	Cloacimonetes	Cloacimonadia	Cloacimonadales	Cloacimonadaceae	uncultured bacterium	1
Bacteria	Lentisphaerae	Oligosphaeria	Oligosphaerales	Lenti-02	uncultured Lentisphaerae bacterium	1
Bacteria	Proteobacteria	Gammaproteobacteria	pItb-vmat-80	uncultured bacterium		1
Bacteria	Firmicutes	Clostridia	Clostridiales	Ruminococcaceae	Ruminococcus 2	1
Bacteria	Proteobacteria	Alphaproteobacteria	Rickettsiales	Mitochondria	Lecanora strobilina	1
Bacteria	Proteobacteria	Gammaproteobacteria	EC3	uncultured bacterium		1
Bacteria	Firmicutes	Clostridia	Clostridiales	Lachnospiraceae	Lachnospiraceae UCG-001	1
Bacteria	Proteobacteria	Gammaproteobacteria	Alteromonadales	Alteromonadaceae	Alteromonas	1
Bacteria	Bacteroidetes	Bacteroidia	Sphingobacteriales	LiUU-11-161	metagenome	1
Bacteria	Chlamydiae	Chlamydiae	Chlamydiales	cvE6	uncultured Chlamydia sp.	1
Bacteria	Proteobacteria	Deltaproteobacteria	Myxococcales	Polyangiaceae	Minicystis	1
Bacteria	Firmicutes	Bacilli	Bacillales	Sporolactobacillaceae	Salipaludibacillus	1
Bacteria	Proteobacteria	Deltaproteobacteria	Myxococcales	MidBa8	uncultured organism	1
Bacteria	Bacteroidetes	Bacteroidia	Flavobacteriales	Cryomorphaceae	Owenweeksia	1
Bacteria	Cyanobacteria	Oxyphotobacteria	Chloroplast	Rhazya stricta		1
Bacteria	Chloroflexi	Chloroflexia	Thermomicrobiales	Thermomicrobiaceae	Nitrolancea	1
Bacteria	Proteobacteria	Gammaproteobacteria	Thiotrichales	Thiotrichaceae	uncultured	1
Bacteria	Proteobacteria	Gammaproteobacteria	eub62A3	uncultured organism		1
Archaea	Nanoarchaeaeota	Woesearchaeia	marine metagenome			1
Bacteria	Patescibacteria	ABY1	Candidatus Uhrbacteria	uncultured soil bacterium		1
Bacteria	Proteobacteria	Gammaproteobacteria	Enterobacteriales	Enterobacteriaceae	Pluralibacter	1
Bacteria	Cyanobacteria	Oxyphotobacteria	Chloroplast	Cocos nucifera (coconut palm)		1
Bacteria	Proteobacteria	Alphaproteobacteria	Rhodobacterales	Rhodobacteraceae	Rubellimicrobium	1
Bacteria	Firmicutes	Bacilli	Bacillales	Sporolactobacillaceae	Pullulanibacillus	1
Bacteria	Patescibacteria	Parcubacteria	Candidatus Campbellbacteria	metagenome		1
Bacteria	WPS-2	metagenome				1
Bacteria	Proteobacteria	Gammaproteobacteria	Betaproteobacteriales	Burkholderiaceae	Rhizobacter	1
Bacteria	Elusimicrobia	Elusimicrobia	Elusimicrobiales	Elusimicrobiaceae	Elusimicrobium	1
Bacteria	Proteobacteria	Gammaproteobacteria	Betaproteobacteriales	Burkholderiaceae	Herbaspirillum	1
Bacteria	Proteobacteria	Zetaproteobacteria	Mariprofundales	Mariprofundaceae	Mariprofundus	1
Bacteria	Patescibacteria	Gracilibacteria	Candidatus Peregrinibacteria bacterium GW2011_GWA2_47_7			1
Bacteria	Firmicutes	Clostridia	Clostridiales	Peptostreptococcaceae	Proteocatella	1
Bacteria	Planctomycetes	OM190	metagenome			1
Bacteria	Proteobacteria	Gammaproteobacteria	Betaproteobacteriales	Burkholderiaceae	Verticia	1
Bacteria	Patescibacteria	ABY1	Candidatus Kuenenbacteria	Parcubacteria group bacterium GW2011_GWA2_40_23		1
Bacteria	Proteobacteria	Gammaproteobacteria	I3A	uncultured gamma proteobacterium		1
Bacteria	Planctomycetes	OM190	uncultured Planctomycetaceae bacterium			1
Bacteria	Proteobacteria	Gammaproteobacteria	Acidithiobacillales	Acidithiobacillaceae	RCP1-48	1
Bacteria	Patescibacteria	Parcubacteria	Candidatus Lloydbacteria	uncultured bacterium		1
Bacteria	Proteobacteria	Deltaproteobacteria	SAR324 clade(Marine group B)	uncultured marine bacterium		1
Bacteria	Proteobacteria	Gammaproteobacteria	Oceanospirillales	SS1-B-06-26	uncultured marine bacterium	1
Bacteria	Chloroflexi	Gitt-GS-136	uncultured bacterium			1
Bacteria	Firmicutes	Negativicutes	Selenomonadales	Veillonellaceae	Dialister	1
Bacteria	Firmicutes	Clostridia	Clostridiales	Family XIII	Family XIII AD3011 group	1
Bacteria	Proteobacteria	Gammaproteobacteria	Immundisolibacterales	Immundisolibacteraceae	Immundisolibacter	1
Bacteria	Firmicutes	Erysipelotrichia	Erysipelotrichales	Erysipelotrichaceae	Merdibacter	1
Bacteria	Firmicutes	Clostridia	Clostridiales	Family XI	Ezakiella	1
Archaea	Euryarchaeota	Methanomicrobia	Methanosarcinales	Methanoperedenaceae	uncultured archaeon	1
Bacteria	Proteobacteria	Gammaproteobacteria	Gammaproteobacteria Incertae Sedis	Unknown Family	Wenzhouxiangella	1
Bacteria	Actinobacteria	Actinobacteria	Micrococcales	Microbacteriaceae	Gryllotalpicola	1
Bacteria	Zixibacteria	uncultured bacterium				1
Bacteria	Patescibacteria	Parcubacteria	32-520	uncultured bacterium		1
Bacteria	Patescibacteria	WS6 (Dojkabacteria)	uncultured bacterium			1
Bacteria	Proteobacteria	Alphaproteobacteria	Dongiales	Dongiaceae	Dongia	1
Bacteria	Bacteroidetes	Bacteroidia	Bacteroidales	Muribaculaceae	uncultured bacterium	1
Bacteria	Proteobacteria	Gammaproteobacteria	Betaproteobacteriales	Nitrosomonadaceae	mle1-7	1
Bacteria	Firmicutes	Bacilli	Bacillales	Bacillaceae	Fictibacillus	1
Bacteria	Proteobacteria	Gammaproteobacteria	HOC36	uncultured gamma proteobacterium		1
Bacteria	Proteobacteria	Alphaproteobacteria	Rickettsiales	Rickettsiaceae	Rickettsia	1
Bacteria	Fibrobacteres	Chitinivibrionia	uncultured	uncultured bacterium		1
Bacteria	Bacteroidetes	Bacteroidia	Flavobacteriales	Flavobacteriaceae	Nonlabens	1
Bacteria	Firmicutes	Clostridia	Clostridiales	Ruminococcaceae	Fastidiosipila	1
Bacteria	Proteobacteria	Gammaproteobacteria	Arenicellales	Arenicellaceae	HTCC5015	1
Bacteria	Bacteroidetes	Bacteroidia	Bacteroidales	Muribaculaceae	uncultured rumen bacterium	1
Bacteria	Armatimonadetes	Fimbriimonadia	Fimbriimonadales	Fimbriimonadaceae	metagenome	1
Bacteria	Spirochaetes	Spirochaetia	Spirochaetales	Spirochaetaceae	Termite Treponema cluster	1
Bacteria	Proteobacteria	Gammaproteobacteria	Betaproteobacteriales	Burkholderiaceae	Xylophilus	1
Bacteria	Proteobacteria	Gammaproteobacteria	PLTA13	uncultured bacterium		1
Bacteria	Chlamydiae	Chlamydiae	Chlamydiales	Parachlamydiaceae	uncultured	1
Bacteria	Patescibacteria	ABY1	Candidatus Kuenenbacteria	uncultured organism		1
Bacteria	Proteobacteria	Alphaproteobacteria	Elsterales	uncultured	uncultured bacterium	1
Bacteria	Actinobacteria	Actinobacteria	Corynebacteriales	Corynebacteriaceae	uncultured	1
Bacteria	Proteobacteria	Gammaproteobacteria	Betaproteobacteriales	SC-I-84	uncultured soil bacterium	1
Bacteria	Firmicutes	Bacilli	Bacillales	Paenibacillaceae	Desulfuribacillus	1
Bacteria	Proteobacteria	Gammaproteobacteria	Aeromonadales	Aeromonadaceae	Tolumonas	1
Bacteria	Planctomycetes	Phycisphaerae	Pla1 lineage	uncultured bacterium		1
Bacteria	Proteobacteria	Deltaproteobacteria	Oligoflexales	0319-6G20	metagenome	1
Bacteria	Verrucomicrobia	Verrucomicrobiae	Opitutales	Opitutaceae	IMCC26134	1
Bacteria	Acidobacteria	Blastocatellia (Subgroup 4)	Blastocatellales	Blastocatellaceae	uncultured	1
Bacteria	Proteobacteria	Gammaproteobacteria	Betaproteobacteriales	Rhodocyclaceae	Zoogloea	1
Bacteria	Cyanobacteria	Oxyphotobacteria	Chloroplast	Vigna angularis var. angularis		1
Bacteria	Actinobacteria	MB-A2-108	uncultured actinobacterium			1
Bacteria	Actinobacteria	Actinobacteria	Pseudonocardiales	Pseudonocardiaceae	Bounagaea	1
Bacteria	Chloroflexi	Chloroflexia	Thermobaculales	Thermobaculaceae	Thermobaculum	1
Bacteria	Proteobacteria	Gammaproteobacteria	UBA10353 marine group	uncultured gamma proteobacterium		1
Bacteria	Proteobacteria	Deltaproteobacteria	Desulfobacterales	Desulfobacteraceae	Desulfotignum	1
Bacteria	Actinobacteria	Actinobacteria	Micrococcales	Micrococcaceae	Nesterenkonia	1
Bacteria	Deferribacteres	Deferribacteres	Deferribacterales	Deferribacteraceae	uncultured	1
Bacteria	Proteobacteria	Gammaproteobacteria	Betaproteobacteriales	Burkholderiaceae	Alcaligenes	1
Bacteria	Proteobacteria	Alphaproteobacteria	Rhizobiales	Rhizobiaceae	uncultured	1
Bacteria	Proteobacteria	Gammaproteobacteria	Betaproteobacteriales	Sulfuricellaceae	Sulfuricella	1
Bacteria	Proteobacteria	Gammaproteobacteria	Methylococcales	Methylococcaceae	uncultured	1
Bacteria	Chloroflexi	Anaerolineae	SJA-15	metagenome		1
Bacteria	Firmicutes	Bacilli	Bacillales	Bacillaceae	Aeribacillus	1
Bacteria	Proteobacteria	Gammaproteobacteria	Betaproteobacteriales	Rhodocyclaceae	Azonexus	1
Bacteria	Actinobacteria	Actinobacteria	Actinomycetales	Actinomycetaceae	Arcanobacterium	1
Archaea	Nanoarchaeaeota	Woesearchaeia	uncultured crenarchaeote			1
Bacteria	Planctomycetes	Planctomycetacia	Planctomycetales	uncultured	uncultured planctomycete	1
Archaea	Euryarchaeota	Thermoplasmata	Marine Benthic Group D and DHVEG-1	uncultured archaeon		1
Bacteria	Firmicutes	Bacilli	Bacillales	Bacillaceae	Ornithinibacillus	1
Bacteria	Proteobacteria	Alphaproteobacteria	Rhodospirillales	uncultured	marine metagenome	1
Bacteria	Patescibacteria	Saccharimonadia	Saccharimonadales	Saccharimonadaceae	uncultured Candidatus Saccharibacteria bacterium	1
Bacteria	Proteobacteria	Deltaproteobacteria	Myxococcales	Blfdi19	uncultured deep-sea bacterium	1
Bacteria	Proteobacteria	Gammaproteobacteria	Thiomicrospirales	Thioglobaceae	Candidatus Vesicomyosocius	1
Bacteria	Proteobacteria	Gammaproteobacteria	Betaproteobacteriales	Burkholderiaceae	Malikia	1
Bacteria	Firmicutes	Bacilli	Lactobacillales	Enterococcaceae	Vagococcus	1
Bacteria	Firmicutes	Bacilli	Bacillales	Bacillaceae	Terribacillus	1
Bacteria	Patescibacteria	Gracilibacteria	Candidatus Peregrinibacteria	uncultured organism		1
Bacteria	Proteobacteria	Alphaproteobacteria	Rhodobacterales	Rhodobacteraceae	Gemmobacter	1
Bacteria	Proteobacteria	Gammaproteobacteria	Ga0077536	metagenome		1
Bacteria	Omnitrophicaeota	uncultured Verrucomicrobia bacterium				1
Bacteria	Firmicutes	Bacilli	Bacillales	Bacillaceae	Aquibacillus	1
Bacteria	Proteobacteria	Alphaproteobacteria	Rickettsiales	Mitochondria	Helianthus annuus (common sunflower)	1
Bacteria	Patescibacteria	Parcubacteria	Candidatus Yonathbacteria	uncultured bacterium		1
Bacteria	Firmicutes	Erysipelotrichia	Erysipelotrichales	Erysipelotrichaceae	Solobacterium	1
Bacteria	Bacteroidetes	Ignavibacteria	SJA-28	uncultured bacterium		1
Bacteria	Epsilonbacteraeota	Campylobacteria	Campylobacterales	uncultured	uncultured bacterium	1
Archaea	Thaumarchaeota	Nitrososphaeria	Nitrosopumilales	Nitrosopumilaceae	uncultured Nitrosopumilales archaeon	1
Bacteria	Actinobacteria	Actinobacteria	Micrococcales	Micrococcaceae	Kocuria	1
Bacteria	Elusimicrobia	Endomicrobia	Endomicrobiales	Endomicrobiaceae	Candidatus Endomicrobium	1
Bacteria	Bacteroidetes	Bacteroidia	Chitinophagales	Chitinophagaceae	Flavihumibacter	1
Bacteria	Bacteroidetes	Bacteroidia	Sphingobacteriales	Sphingobacteriaceae	Nubsella	1
Bacteria	Cyanobacteria	Oxyphotobacteria	Nostocales	Microcystaceae	Microcystis PCC-7914	1
Bacteria	Bacteroidetes	Bacteroidia	Chitinophagales	Saprospiraceae	Lewinella	1
Bacteria	Proteobacteria	Gammaproteobacteria	Halothiobacillales	Halothiobacillaceae	Thiovirga	1
Bacteria	Patescibacteria	ABY1	Candidatus Kerfeldbacteria	Parcubacteria group bacterium ADurb.Bin326		1
Bacteria	Bacteroidetes	Bacteroidia	Sphingobacteriales	NS11-12 marine group	uncultured Cytophagales bacterium	1
Bacteria	Proteobacteria	Gammaproteobacteria	Enterobacteriales	Enterobacteriaceae	Kosakonia	1
Bacteria	Dependentiae	Babeliae	Babeliales	UBA12409	candidate division TM6 bacterium GW2011_GWF2_32_72	1
Bacteria	Proteobacteria	Deltaproteobacteria	Oligoflexales	053A03-B-DI-P58	metagenome	1
Archaea	Euryarchaeota	Methanobacteria	Methanobacteriales	Methanobacteriaceae	Methanobrevibacter	1
Archaea	Euryarchaeota	Halobacteria	Halobacteriales	Haloferacaceae	Halorubrum	1
Bacteria	Planctomycetes	Planctomycetacia	Gemmatales	Gemmataceae	Zavarzinella	1
Bacteria	Chloroflexi	Dehalococcoidia	FW22	uncultured Chloroflexi bacterium		1
Bacteria	Actinobacteria	Actinobacteria	Micrococcales	Microbacteriaceae	Curtobacterium	1
Bacteria	Bacteroidetes	Ignavibacteria	OPB56	Chlorobi bacterium OLB6		1
Bacteria	Firmicutes	Clostridia	Clostridiales	Lachnospiraceae	GCA-900066575	1
Bacteria	Proteobacteria	Gammaproteobacteria	Betaproteobacteriales	Burkholderiaceae	Castellaniella	1
Bacteria	Proteobacteria	Deltaproteobacteria	Bradymonadales	uncultured delta proteobacterium		1
Bacteria	Chloroflexi	Dehalococcoidia	vadinBA26	uncultured Dehalococcoidia bacterium		1
Bacteria	Proteobacteria	Alphaproteobacteria	Rickettsiales	Mitochondria	Tasmannia insipida	1
Bacteria	Firmicutes	Clostridia	Clostridiales	Lachnospiraceae	[Eubacterium] oxidoreducens group	1
Bacteria	Patescibacteria	Microgenomatia	Candidatus Levybacteria	uncultured soil bacterium		1
Bacteria	Bacteroidetes	Bacteroidia	Bacteroidales	Tannerellaceae	uncultured	1
Bacteria	Proteobacteria	Gammaproteobacteria	Pseudomonadales	Moraxellaceae	Moraxella	1
Bacteria	Patescibacteria	ABY1	Candidatus Komeilibacteria	uncultured bacterium		1
Bacteria	Proteobacteria	Gammaproteobacteria	Xanthomonadales	Rhodanobacteraceae	Dokdonella	1
Bacteria	Proteobacteria	Gammaproteobacteria	Oceanospirillales	SS1-B-06-26	uncultured gamma proteobacterium	1
Bacteria	Chloroflexi	Anaerolineae	SBR1031	A4b	uncultured Caldilineaceae bacterium	1
Bacteria	Bacteroidetes	Bacteroidia	Chitinophagales	uncultured	uncultured bacterium	1
Bacteria	Proteobacteria	Gammaproteobacteria	Oceanospirillales	Nitrincolaceae	Neptuniibacter	1
Bacteria	Firmicutes	Bacilli	Bacillales	Planococcaceae	Kurthia	1
Bacteria	Actinobacteria	Acidimicrobiia	Acidimicrobiales	Acidimicrobiaceae	Ferrimicrobium	1
Bacteria	Bacteroidetes	Bacteroidia	Bacteroidales	Bacteroidetes BD2-2	uncultured prokaryote	1
Bacteria	Chloroflexi	Dehalococcoidia	661239	uncultured Dehalococcoides sp.		1
Bacteria	Chloroflexi	Dehalococcoidia	185B01	uncultured bacterium		1
Bacteria	Firmicutes	Bacilli	Bacillales	Sporolactobacillaceae	Scopulibacillus	1
Bacteria	Proteobacteria	Gammaproteobacteria	Enterobacteriales	Enterobacteriaceae	Budvicia	1
Bacteria	Proteobacteria	Gammaproteobacteria	Xanthomonadales	Rhodanobacteraceae	Frateuria	1
Bacteria	Chloroflexi	Dehalococcoidia	t0.6.f	uncultured bacterium		1
Bacteria	Chlamydiae	Chlamydiae	Chlamydiales	Parachlamydiaceae	Candidatus Metachlamydia	1
Bacteria	Proteobacteria	Alphaproteobacteria	SAR11 clade	Clade II	uncultured bacterium	1
Bacteria	Chloroflexi	Anaerolineae	Ardenticatenales	uncultured	uncultured prokaryote	1
Bacteria	Proteobacteria	Gammaproteobacteria	Ectothiorhodospirales	Acidihalobacteraceae	Acidihalobacter	1
Bacteria	BRC1	uncultured bacterium				1
