# Supplementary material for: Persistent activity of aerobic methane-oxidizing bacteria in anoxic lake waters due to metabolic versatility
Source: Nat Commun. 2024 Jun 21;15:5293. doi: 10.1038/s41467-024-49602-5 (PMC11192741; doi:10.1038/s41467-024-49602-5)
Supplement: Supplementary file 8 — Supplementary Dataset 5 [file 41467_2024_49602_MOESM8_ESM.xlsx]

## Sheet: Supplementary Data 5
Supplementary Dataset 5. Genes related to methane oxidation, denitrification and fermentation in metatranscriptomic and metagenomic datasets. NF = not found
			Metagenome	Transcriptome read counts			Transcript per million (TPM) values
KEGG Description	Gene name	Bin	Gene presence (1) or absence (0)	123 m	135 m	160 m	123 m	135 m	160 m
Lactate dehydrogenase or related 2-hydroxyacid dehydrogenase (LdhA) (PDB 1DXY)	LdhA	MOB bin_1	1	0	0	97	0	0	118.652
Lactate dehydrogenase or related 2-hydroxyacid dehydrogenase (LdhA) (PDB 1DXY)	LdhA	MOB bin_2	1	0	0	28	0	0	26.1442
Lactate dehydrogenase or related 2-hydroxyacid dehydrogenase (LdhA) (PDB 1DXY)	LdhA	MOB bin_3	0	NF	NF	NF	NF	NF	NF
Lactate dehydrogenase or related 2-hydroxyacid dehydrogenase (LdhA) (PDB 1DXY)	LdhA	MOB bin_4	1	0	0	0	0	0	0
Lactate dehydrogenase or related 2-hydroxyacid dehydrogenase (LdhA) (PDB 1DXY)	LdhA	MOB bin_5	1	0	0	32	0	0	48.1729
Lactate dehydrogenase or related 2-hydroxyacid dehydrogenase (LdhA) (PDB 1DXY)	LdhA	MOB bin_6	1	0	0	14	0	0	192.21
Lactate dehydrogenase or related 2-hydroxyacid dehydrogenase (LdhA) (PDB 1DXY)	LdhA	MOB bin_7	0	NF	NF	NF	NF	NF	NF
Lactate dehydrogenase or related 2-hydroxyacid dehydrogenase (LdhA) (PDB 1DXY)	LdhA	MOB bin_8	1	0	0	0	0	0	0
Lactate dehydrogenase or related 2-hydroxyacid dehydrogenase (LdhA) (PDB 1DXY)	LdhA	MOB bin_9	1	0	0	31	0	0	138.048
Lactate dehydrogenase or related 2-hydroxyacid dehydrogenase (LdhA) (PDB 1DXY)	LdhA	MOB bin_10	0	NF	NF	NF	NF	NF	NF
Lactate dehydrogenase or related 2-hydroxyacid dehydrogenase (LdhA) (PDB 1DXY)	LdhA	MOB bin_11	1	6	0	12	127.246	0	19.1388
Lactate dehydrogenase or related 2-hydroxyacid dehydrogenase (LdhA) (PDB 1DXY)	LdhA	MOB bin_12	1	0	0	5	0	0	17.2938
Lactate dehydrogenase or related 2-hydroxyacid dehydrogenase (LdhA) (PDB 1DXY)	LdhA	MOB bin_13	1	0	0	26	0	0	260.829
Lactate dehydrogenase or related 2-hydroxyacid dehydrogenase (LdhA) (PDB 1DXY)	LdhA	NC10 bin	0	NF	NF	NF	NF	NF	NF
Phosphoketolase (XFP) (PDB 3AHC)	xfp	MOB bin_1	0	NF	NF	NF	NF	NF	NF
Phosphoketolase (XFP) (PDB 3AHC); xylulose-5-phosphate/fructose-6-phosphate phosphoketolase [EC 4.1.2.9 4.1.2.22]	xfp	MOB bin_2	1	0	0	63	0	0	45.7367
Phosphoketolase (XFP) (PDB 3AHC)	xfp	MOB bin_3	1	6	0	790	388.948	0	818.361
Phosphoketolase (XFP) (PDB 3AHC)	xfp	MOB bin_4	1	10	0	63	5303.28	0	445.766
Phosphoketolase (XFP) (PDB 3AHC)	xfp	MOB bin_5	1	0	0	246	0	0	151.69
Phosphoketolase (XFP) (PDB 3AHC)	xfp	MOB bin_6	1	0	0	2	0	0	11.233
Phosphoketolase (XFP) (PDB 3AHC)	xfp	MOB bin_7	0	NF	NF	NF	NF	NF	NF
Phosphoketolase (XFP) (PDB 3AHC)	xfp	MOB bin_8	1	0	0	27	0	0	4.76956
Phosphoketolase (XFP) (PDB 3AHC)	xfp	MOB bin_9	1	0	0	234	0	0	240.27
Phosphoketolase (XFP) (PDB 3AHC)	xfp	MOB bin_10	1	0	0	75	0	0	125.607
Phosphoketolase (XFP) (PDB 3AHC)	xfp	MOB bin_11	1	0	0	105	0	0	68.1639
Phosphoketolase (XFP) (PDB 3AHC)	xfp	MOB bin_12	1	2	0	329	170.971	0	457.432
Phosphoketolase (XFP) (PDB 3AHC); xylulose-5-phosphate/fructose-6-phosphate phosphoketolase [EC 4.1.2.9 4.1.2.22]	xfp	MOB bin_13	1	0	0	25	0	0	351.767
Phosphoketolase (XFP) (PDB 3AHC); xylulose-5-phosphate/fructose-6-phosphate phosphoketolase [EC 4.1.2.9 4.1.2.22]	xfp	MOB bin_13	1	0	0	116	0	0	656.861
Phosphoketolase (XFP) (PDB 3AHC)	xfp	NC10 bin	0	NF	NF	NF	NF	NF	NF
Phosphotransacetylase (includes Pta EutD and phosphobutyryltransferase) (Pta) (PDB 1QZT) (PUBMED 28754323)	pta	MOB bin_1	0	NF	NF	NF	NF	NF	NF
Phosphotransacetylase (includes Pta EutD and phosphobutyryltransferase) (Pta) (PDB 1QZT) (PUBMED 28754323)	pta	MOB bin_2	1	0	0	14	0	0	18.0018
Phosphotransacetylase (includes Pta EutD and phosphobutyryltransferase) (Pta) (PDB 1QZT) (PUBMED 28754323)	pta	MOB bin_3	0	NF	NF	NF	NF	NF	NF
Phosphotransacetylase (includes Pta EutD and phosphobutyryltransferase) (Pta) (PDB 1QZT) (PUBMED 28754323)	pta	MOB bin_4	0	0	0	18	0	0	419.078
Phosphotransacetylase (includes Pta EutD and phosphobutyryltransferase) (Pta) (PDB 1QZT) (PUBMED 28754323)	pta	MOB bin_5	0	NF	NF	NF	NF	NF	NF
Phosphotransacetylase (includes Pta EutD and phosphobutyryltransferase) (Pta) (PDB 1QZT) (PUBMED 28754323)	pta	MOB bin_6	1	0	0	42	0	0	756.387
Phosphotransacetylase (includes Pta EutD and phosphobutyryltransferase) (Pta) (PDB 1QZT) (PUBMED 28754323)	pta	MOB bin_7	0	NF	NF	NF	NF	NF	NF
Phosphotransacetylase (includes Pta EutD and phosphobutyryltransferase) (Pta) (PDB 1QZT) (PUBMED 28754323)	pta	MOB bin_8	1	0	0	4	0	0	2.3395
Phosphotransacetylase (includes Pta EutD and phosphobutyryltransferase) (Pta) (PDB 1QZT) (PUBMED 28754323)	pta	MOB bin_9	0	NF	NF	NF	NF	NF	NF
Phosphotransacetylase (includes Pta EutD and phosphobutyryltransferase) (Pta) (PDB 1QZT) (PUBMED 28754323)	pta	MOB bin_10	0	NF	NF	NF	NF	NF	NF
Phosphotransacetylase (includes Pta EutD and phosphobutyryltransferase) (Pta) (PDB 1QZT) (PUBMED 28754323)	pta	MOB bin_11	1	0	0	78	0	0	52.3458
Phosphotransacetylase (includes Pta EutD and phosphobutyryltransferase) (Pta) (PDB 1QZT) (PUBMED 28754323)	pta	MOB bin_12	1	0	0	33	0	0	47.903
Phosphotransacetylase (includes Pta EutD and phosphobutyryltransferase) (Pta) (PDB 1QZT) (PUBMED 28754323)	pta	MOB bin_13	0	NF	NF	NF	NF	NF	NF
Phosphotransacetylase (includes Pta EutD and phosphobutyryltransferase) (Pta) (PDB 1QZT) (PUBMED 28754323)	pta	NC10 bin	0	NF	NF	NF	NF	NF	NF
Acetate kinase (AckA) (PDB 3SK3)	ackA	MOB bin_1	0	NF	NF	NF	NF	NF	NF
Acetate kinase (AckA) (PDB 3SK3)	ackA	MOB bin_2	1	9	0	4	1391.56	0	8.14656
Acetate kinase (AckA) (PDB 3SK3)	ackA	MOB bin_3	1	0	0	14	0	0	85.0961
Acetate kinase (AckA) (PDB 3SK3)	ackA	MOB bin_4	1	0	0	0	0	0	0
Acetate kinase (AckA) (PDB 3SK3)	ackA	MOB bin_5	1	0	0	76	0	0	104.127
Acetate kinase (AckA) (PDB 3SK3)	ackA	MOB bin_6	1	0	0	9	0	0	100.843
Acetate kinase (AckA) (PDB 3SK3)	ackA	MOB bin_7	0	NF	NF	NF	NF	NF	NF
Acetate kinase (AckA) (PDB 3SK3)	ackA	MOB bin_8	1	0	0	13	0	0	5.06892
Acetate kinase (AckA) (PDB 3SK3)	ackA	MOB bin_9	1	0	0	16	0	0	35.1478
Acetate kinase (AckA) (PDB 3SK3)	ackA	MOB bin_10	1	0	0	33	0	0	123.492
Acetate kinase (AckA) (PDB 3SK3)	ackA	MOB bin_11	1	0	0	24	0	0	31.318
Acetate kinase (AckA) (PDB 3SK3)	ackA	MOB bin_12	1	0	0	14	0	0	39.5188
Acetate kinase (AckA) (PDB 3SK3)	ackA	MOB bin_13	1	0	0	18	0	0	148.116
Acetate kinase (AckA) (PDB 3SK3)	ackA	NC10 bin	0	NF	NF	NF	NF	NF	NF
Succinate dehydrogenase/fumarate reductase Fe-S protein subunit (SdhB/FrdB) (PDB 6LUM)	sdhB	MOB bin_1	1	0	0	114	0	0	172.446
Succinate dehydrogenase/fumarate reductase Fe-S protein subunit (SdhB/FrdB) (PDB 6LUM)	sdhB	MOB bin_2	1	0	28	82	0	291.309	95.7064
Succinate dehydrogenase/fumarate reductase Fe-S protein subunit (SdhB/FrdB) (PDB 6LUM)	sdhB	MOB bin_3	1	0	0	0	0	0	0
Succinate dehydrogenase/fumarate reductase Fe-S protein subunit (SdhB/FrdB) (PDB 6LUM)	sdhB	MOB bin_4	1	0	0	21	0	0	453.196
Succinate dehydrogenase/fumarate reductase Fe-S protein subunit (SdhB/FrdB) (PDB 6LUM)	sdhB	MOB bin_5	0	NF	NF	NF	NF	NF	NF
Succinate dehydrogenase/fumarate reductase Fe-S protein subunit (SdhB/FrdB) (PDB 6LUM)	sdhB	MOB bin_6	1	0	0	0	0	0	0
Succinate dehydrogenase/fumarate reductase Fe-S protein subunit (SdhB/FrdB) (PDB 6LUM)	sdhB	MOB bin_7	0	NF	NF	NF	NF	NF	NF
Succinate dehydrogenase/fumarate reductase Fe-S protein subunit (SdhB/FrdB) (PDB 6LUM)	sdhB	MOB bin_8	1	0	0	23	0	0	12.2199
Succinate dehydrogenase/fumarate reductase Fe-S protein subunit (SdhB/FrdB) (PDB 6LUM)	sdhB	MOB bin_9	1	0	0	83	0	0	261.572
Succinate dehydrogenase/fumarate reductase Fe-S protein subunit (SdhB/FrdB) (PDB 6LUM)	sdhB	MOB bin_10	1	0	0	0	0	0	0
Succinate dehydrogenase/fumarate reductase Fe-S protein subunit (SdhB/FrdB) (PDB 6LUM)	sdhB	MOB bin_11	1	0	0	24	0	0	47.3356
Succinate dehydrogenase/fumarate reductase Fe-S protein subunit (SdhB/FrdB) (PDB 6LUM)	sdhB	MOB bin_12	1	0	0	31	0	0	132.595
Succinate dehydrogenase/fumarate reductase Fe-S protein subunit (SdhB/FrdB) (PDB 6LUM)	sdhB	MOB bin_13	0	NF	NF	NF	NF	NF	NF
Succinate dehydrogenase/fumarate reductase Fe-S protein subunit (SdhB/FrdB) (PDB 6LUM)	sdhB	NC10 bin	1	0	242	307	0	134.801	100.944
Succinate dehydrogenase/fumarate reductase flavoprotein subunit (SdhA) (PDB 1KF6)	sdhA	MOB bin_1	1	0	0	346	0	0	230.467
Succinate dehydrogenase/fumarate reductase flavoprotein subunit (SdhA) (PDB 1KF6)	sdhA	MOB bin_2	1	0	31	72	0	197.772	51.5308
Succinate dehydrogenase/fumarate reductase flavoprotein subunit (SdhA) (PDB 1KF6)	sdhA	MOB bin_3	1	0	0	101	0	0	141.751
Succinate dehydrogenase/fumarate reductase flavoprotein subunit (SdhA) (PDB 1KF6)	sdhA	MOB bin_4	1	0	0	16	0	0	151.393
Succinate dehydrogenase/fumarate reductase flavoprotein subunit (SdhA) (PDB 1KF6)	sdhA	MOB bin_5	1	0	0	21	0	0	59.8992
Succinate dehydrogenase/fumarate reductase flavoprotein subunit (SdhA) (PDB 1KF6)	sdhA	MOB bin_6	1	0	0	16	0	0	119.618
Succinate dehydrogenase/fumarate reductase flavoprotein subunit (SdhA) (PDB 1KF6)	sdhA	MOB bin_6	1	0	0	20	0	0	328.286
Succinate dehydrogenase/fumarate reductase flavoprotein subunit (SdhA) (PDB 1KF6)	sdhA	MOB bin_7	0	NF	NF	NF	NF	NF	NF
Succinate dehydrogenase/fumarate reductase flavoprotein subunit (SdhA) (PDB 1KF6)	sdhA	MOB bin_8	1	0	0	46	0	0	10.7617
Succinate dehydrogenase/fumarate reductase flavoprotein subunit (SdhA) (PDB 1KF6)	sdhA	MOB bin_9	1	0	0	58	0	0	80.142
Succinate dehydrogenase/fumarate reductase flavoprotein subunit (SdhA) (PDB 1KF6)	sdhA	MOB bin_10	1	0	0	43	0	0	95.737
Succinate dehydrogenase/fumarate reductase flavoprotein subunit (SdhA) (PDB 1KF6)	sdhA	MOB bin_11	1	0	0	112	0	0	97.2701
Succinate dehydrogenase/fumarate reductase flavoprotein subunit (SdhA) (PDB 1KF6)	sdhA	MOB bin_12	1	0	0	60	0	0	113.006
Succinate dehydrogenase/fumarate reductase flavoprotein subunit (SdhA) (PDB 1KF6)	sdhA	MOB bin_13	1	0	0	7	0	0	149.686
Succinate dehydrogenase/fumarate reductase flavoprotein subunit (SdhA) (PDB 1KF6)	sdhA	MOB bin_13	1	0	0	15	0	0	113.384
Succinate dehydrogenase/fumarate reductase flavoprotein subunit (SdhA) (PDB 1KF6)	sdhA	NC10 bin	1	4	596	1643	33.7009	136.993	222.923
Succinate dehydrogenase hydrophobic anchor subunit (SdhD) (PDB 2WS3)	sdhD	MOB bin_1	0	NF	NF	NF	NF	NF	NF
Succinate dehydrogenase hydrophobic anchor subunit (SdhD) (PDB 2WS3)	sdhD	MOB bin_2	1	0	134	34	0	2854.1	81.2411
Succinate dehydrogenase hydrophobic anchor subunit (SdhD) (PDB 2WS3)	sdhD	MOB bin_3	1	0	0	59	0	0	451.595
Succinate dehydrogenase hydrophobic anchor subunit (SdhD) (PDB 2WS3)	sdhD	MOB bin_4	1	0	0	11	0	0	482.195
Succinate dehydrogenase hydrophobic anchor subunit (SdhD) (PDB 2WS3)	sdhD	MOB bin_5	1	0	0	13	0	0	49.9273
Succinate dehydrogenase hydrophobic anchor subunit (SdhD) (PDB 2WS3)	sdhD	MOB bin_6	1	0	0	0	0	0	0
Succinate dehydrogenase hydrophobic anchor subunit (SdhD) (PDB 2WS3)	sdhD	MOB bin_7	0	NF	NF	NF	NF	NF	NF
Succinate dehydrogenase hydrophobic anchor subunit (SdhD) (PDB 2WS3)	sdhD	MOB bin_8	1	0	0	10	0	0	10.9607
Succinate dehydrogenase hydrophobic anchor subunit (SdhD) (PDB 2WS3)	sdhD	MOB bin_9	0	NF	NF	NF	NF	NF	NF
Succinate dehydrogenase hydrophobic anchor subunit (SdhD) (PDB 2WS3)	sdhD	MOB bin_10	1	0	0	20	0	0	257.23
Succinate dehydrogenase hydrophobic anchor subunit (SdhD) (PDB 2WS3)	sdhD	MOB bin_10	1	0	0	14	0	0	59.0645
Succinate dehydrogenase hydrophobic anchor subunit (SdhD) (PDB 2WS3)	sdhD	MOB bin_11	1	0	0	10	0	0	40.6888
Succinate dehydrogenase hydrophobic anchor subunit (SdhD) (PDB 2WS3)	sdhD	MOB bin_12	1	0	0	27	0	0	236.385
Succinate dehydrogenase hydrophobic anchor subunit (SdhD) (PDB 2WS3)	sdhD	MOB bin_13	1	0	0	5	0	0	150.478
Succinate dehydrogenase hydrophobic anchor subunit (SdhD) (PDB 2WS3)	sdhD	NC10 bin	0	NF	NF	NF	NF	NF	NF
Succinate dehydrogenase/fumarate reductase cytochrome b subunit (SdhC) (PDB 2WU2) (PUBMED 18511537)	sdhC	MOB bin_1	0	NF	NF	NF	NF	NF	NF
Succinate dehydrogenase/fumarate reductase cytochrome b subunit (SdhC) (PDB 2WU2) (PUBMED 18511537)	sdhC	MOB bin_2	1	0	0	23	0	0	56.2868
Succinate dehydrogenase/fumarate reductase cytochrome b subunit (SdhC) (PDB 2WU2) (PUBMED 18511537)	sdhC	MOB bin_3	1	0	0	82	0	0	542.281
Succinate dehydrogenase/fumarate reductase cytochrome b subunit (SdhC) (PDB 2WU2) (PUBMED 18511537)	sdhC	MOB bin_4	1	0	0	0	0	0	0
Succinate dehydrogenase/fumarate reductase cytochrome b subunit (SdhC) (PDB 2WU2) (PUBMED 18511537)	sdhC	MOB bin_5	1	0	0	24	0	0	90.0463
Succinate dehydrogenase/fumarate reductase cytochrome b subunit (SdhC) (PDB 2WU2) (PUBMED 18511537)	sdhC	MOB bin_6	1	0	0	0	0	0	0
Succinate dehydrogenase/fumarate reductase cytochrome b subunit (SdhC) (PDB 2WU2) (PUBMED 18511537)	sdhC	MOB bin_7	0	NF	NF	NF	NF	NF	NF
Succinate dehydrogenase/fumarate reductase cytochrome b subunit (SdhC) (PDB 2WU2) (PUBMED 18511537)	sdhC	MOB bin_8	1	0	0	39	0	0	41.7601
Succinate dehydrogenase/fumarate reductase cytochrome b subunit (SdhC) (PDB 2WU2) (PUBMED 18511537)	sdhC	MOB bin_9	1	0	0	44	0	0	288.423
Succinate dehydrogenase/fumarate reductase cytochrome b subunit (SdhC) (PDB 2WU2) (PUBMED 18511537)	sdhC	MOB bin_10	1	0	0	8	0	0	81.522
Succinate dehydrogenase/fumarate reductase cytochrome b subunit (SdhC) (PDB 2WU2) (PUBMED 18511537)	sdhC	MOB bin_11	1	0	0	23	0	0	94.3269
Succinate dehydrogenase/fumarate reductase cytochrome b subunit (SdhC) (PDB 2WU2) (PUBMED 18511537)	sdhC	MOB bin_12	1	0	39	35	0	874.812	311.289
Succinate dehydrogenase/fumarate reductase cytochrome b subunit (SdhC) (PDB 2WU2) (PUBMED 18511537)	sdhC	MOB bin_13	1	0	0	8	0	0	208.021
Succinate dehydrogenase/fumarate reductase cytochrome b subunit (SdhC) (PDB 2WU2) (PUBMED 18511537)	sdhC	NC10 bin	0	NF	NF	NF	NF	NF	NF
Fumarate hydratase class II (FumC) (PDB 1KQ7)	fumC	MOB bin_1	0	NF	NF	NF	NF	NF	NF
Fumarate hydratase class II (FumC) (PDB 1KQ7)	fumC	MOB bin_2	0	NF	NF	NF	NF	NF	NF
Fumarate hydratase class II (FumC) (PDB 1KQ7)	fumC	MOB bin_3	0	NF	NF	NF	NF	NF	NF
Fumarate hydratase class II (FumC) (PDB 1KQ7)	fumC	MOB bin_4	0	NF	NF	NF	NF	NF	NF
Fumarate hydratase class II (FumC) (PDB 1KQ7)	fumC	MOB bin_5	1	0	0	130	0	0	135.486
Fumarate hydratase class II (FumC) (PDB 1KQ7)	fumC	MOB bin_6	1	0	0	15	0	0	144.738
Fumarate hydratase class II (FumC) (PDB 1KQ7)	fumC	MOB bin_7	0	NF	NF	NF	NF	NF	NF
Fumarate hydratase class II (FumC) (PDB 1KQ7)	fumC	MOB bin_8	0	NF	NF	NF	NF	NF	NF
Fumarate hydratase class II (FumC) (PDB 1KQ7)	fumC	MOB bin_9	0	NF	NF	NF	NF	NF	NF
Fumarate hydratase class II (FumC) (PDB 1KQ7)	fumC	MOB bin_10	0	NF	NF	NF	NF	NF	NF
Fumarate hydratase class II (FumC) (PDB 1KQ7)	fumC	MOB bin_11	0	NF	NF	NF	NF	NF	NF
Fumarate hydratase class II (FumC) (PDB 1KQ7)	fumC	MOB bin_12	1	0	0	66	0	0	136.21
Fumarate hydratase class II (FumC) (PDB 1KQ7)	fumC	MOB bin_13	0	NF	NF	NF	NF	NF	NF
Fumarate hydratase class II (FumC) (PDB 1KQ7)	fumC	NC10 bin	0	NF	NF	NF	NF	NF	NF
Malic enzyme (SfcA) (PDB 1DO8)	sfcA	MOB bin_1	1	0	0	320	0	0	233.56
Malic enzyme (SfcA) (PDB 1DO8)	sfcA	MOB bin_2	0	NF	NF	NF	NF	NF	NF
Malic enzyme (SfcA) (PDB 1DO8)	sfcA	MOB bin_3	0	NF	NF	NF	NF	NF	NF
Malic enzyme (SfcA) (PDB 1DO8)	sfcA	MOB bin_4	0	NF	NF	NF	NF	NF	NF
Malic enzyme (SfcA) (PDB 1DO8)	sfcA	MOB bin_5	0	NF	NF	NF	NF	NF	NF
Malic enzyme (SfcA) (PDB 1DO8)	sfcA	MOB bin_6	0	NF	NF	NF	NF	NF	NF
Malic enzyme (SfcA) (PDB 1DO8)	sfcA	MOB bin_7	0	NF	NF	NF	NF	NF	NF
Malic enzyme (SfcA) (PDB 1DO8)	sfcA	MOB bin_8	0	NF	NF	NF	NF	NF	NF
Malic enzyme (SfcA) (PDB 1DO8)	sfcA	MOB bin_9	0	NF	NF	NF	NF	NF	NF
Malic enzyme (SfcA) (PDB 1DO8)	sfcA	MOB bin_10	0	NF	NF	NF	NF	NF	NF
Malic enzyme (SfcA) (PDB 1DO8)	sfcA	MOB bin_11	0	NF	NF	NF	NF	NF	NF
Malic enzyme (SfcA) (PDB 1DO8)	sfcA	MOB bin_12	0	NF	NF	NF	NF	NF	NF
Malic enzyme (SfcA) (PDB 1DO8)	sfcA	MOB bin_13	0	NF	NF	NF	NF	NF	NF
Malic enzyme (SfcA) (PDB 1DO8)	sfcA	NC10 bin	0	NF	NF	NF	NF	NF	NF
Malate/lactate dehydrogenase (Mdh) (PDB 4WLO)	mdh	MOB bin_1	1	0	162	248	0	1635.01	528.43
Malate/lactate dehydrogenase (Mdh) (PDB 4WLO)	mdh	MOB bin_1	1	0	0	216	0	0	448.197
Malate/lactate dehydrogenase (Mdh) (PDB 4WLO)	mdh	MOB bin_2	1	0	0	53	0	0	60.4637
Malate/lactate dehydrogenase (Mdh) (PDB 4WLO)	mdh	MOB bin_2	1	0	0	4	0	0	11.4513
Malate/lactate dehydrogenase (Mdh) (PDB 4WLO)	mdh	MOB bin_3	1	0	0	51	0	0	129.322
Malate/lactate dehydrogenase (Mdh) (PDB 4WLO)	mdh	MOB bin_4	1	5	50	0	6450.15	5807.54	0
Malate/lactate dehydrogenase (Mdh) (PDB 4WLO)	mdh	MOB bin_5	1	0	0	166	0	0	247.604
Malate/lactate dehydrogenase (Mdh) (PDB 4WLO)	mdh	MOB bin_5	1	0	0	27	0	0	56.5205
Malate/lactate dehydrogenase (Mdh) (PDB 4WLO)	mdh	MOB bin_6	1	0	0	22	0	0	299.272
Malate/lactate dehydrogenase (Mdh) (PDB 4WLO)	mdh	MOB bin_7	0	NF	NF	NF	NF	NF	NF
Malate/lactate dehydrogenase (Mdh) (PDB 4WLO)	mdh	MOB bin_8	1	0	0	61	0	0	25.967
Malate/lactate dehydrogenase (Mdh) (PDB 4WLO)	mdh	MOB bin_9	1	0	0	61	0	0	153.32
Malate/lactate dehydrogenase (Mdh) (PDB 4WLO)	mdh	MOB bin_10	1	2	0	63	384.581	0	255.224
Malate/lactate dehydrogenase (Mdh) (PDB 4WLO)	mdh	MOB bin_10	1	0	0	53	0	0	224.316
Malate/lactate dehydrogenase (Mdh) (PDB 4WLO)	mdh	MOB bin_11	1	8	0	53	168.621	0	84.0111
Malate/lactate dehydrogenase (Mdh) (PDB 4WLO)	mdh	MOB bin_12	1	0	0	87	0	0	299.066
Malate/lactate dehydrogenase (Mdh) (PDB 4WLO)	mdh	MOB bin_13	1	0	0	26	0	0	233.449
Malate/lactate dehydrogenase (Mdh) (PDB 4WLO)	mdh	NC10 bin	1	0	501	1613	0	223.256	424.292
Aconitase A (AcnA) (PDB 1ACO)	acnA	MOB bin_1	0	NF	NF	NF	NF	NF	NF
Aconitase A (AcnA) (PDB 1ACO)	acnA	MOB bin_2	0	NF	NF	NF	NF	NF	NF
Aconitase A (AcnA) (PDB 1ACO)	acnA	MOB bin_3	0	NF	NF	NF	NF	NF	NF
Aconitase A (AcnA) (PDB 1ACO)	acnA	MOB bin_4	0	NF	NF	NF	NF	NF	NF
Aconitase A (AcnA) (PDB 1ACO)	acnA	MOB bin_5	1	0	0	0	0	0	0
Aconitase A (AcnA) (PDB 1ACO)	acnA	MOB bin_6	0	NF	NF	NF	NF	NF	NF
Aconitase A (AcnA) (PDB 1ACO)	acnA	MOB bin_7	0	NF	NF	NF	NF	NF	NF
Aconitase A (AcnA) (PDB 1ACO)	acnA	MOB bin_8	0	NF	NF	NF	NF	NF	NF
Aconitase A (AcnA) (PDB 1ACO)	acnA	MOB bin_9	0	NF	NF	NF	NF	NF	NF
Aconitase A (AcnA) (PDB 1ACO)	acnA	MOB bin_10	1	0	0	11	0	0	16.1374
Aconitase A (AcnA) (PDB 1ACO)	acnA	MOB bin_11	0	NF	NF	NF	NF	NF	NF
Aconitase A (AcnA) (PDB 1ACO)	acnA	MOB bin_12	0	NF	NF	NF	NF	NF	NF
Aconitase A (AcnA) (PDB 1ACO)	acnA	MOB bin_13	0	NF	NF	NF	NF	NF	NF
Aconitase A (AcnA) (PDB 1ACO)	acnA	NC10 bin	1	273	1176	1912	2149.85	252.653	242.476
Citrate synthase (GltA) (PDB 3TQG) (PUBMED 25211225)	gltA	MOB bin_1	1	0	0	67	0	0	79.0286
Citrate synthase (GltA) (PDB 3TQG) (PUBMED 25211225)	gltA	MOB bin_1	1	0	56	28	0	302.955	31.9799
Citrate synthase (GltA) (PDB 3TQG) (PUBMED 25211225)	gltA	MOB bin_1	1	0	68	33	0	293.453	30.0659
Citrate synthase (GltA) (PDB 3TQG) (PUBMED 25211225)	gltA	MOB bin_2	1	0	0	301	0	0	210.464
Citrate synthase (GltA) (PDB 3TQG) (PUBMED 25211225)	gltA	MOB bin_2	1	0	0	13	0	0	9.91199
Citrate synthase (GltA) (PDB 3TQG) (PUBMED 25211225)	gltA	MOB bin_3	1	0	0	218	0	0	417.151
Citrate synthase (GltA) (PDB 3TQG) (PUBMED 25211225)	gltA	MOB bin_4	1	0	0	15	0	0	192.597
Citrate synthase (GltA) (PDB 3TQG) (PUBMED 25211225)	gltA	MOB bin_4	1	0	0	12	0	0	155.143
Citrate synthase (GltA) (PDB 3TQG) (PUBMED 25211225)	gltA	MOB bin_5	1	0	40	141	0	284.548	158.463
Citrate synthase (GltA) (PDB 3TQG) (PUBMED 25211225)	gltA	MOB bin_5	1	6	0	201	417.977	0	225.375
Citrate synthase (GltA) (PDB 3TQG) (PUBMED 25211225)	gltA	MOB bin_6	1	0	0	14	0	0	143.493
Citrate synthase (GltA) (PDB 3TQG) (PUBMED 25211225)	gltA	MOB bin_6	1	0	0	9	0	0	92.0333
Citrate synthase (GltA) (PDB 3TQG) (PUBMED 25211225)	gltA	MOB bin_7	1	0	0	1	0	0	6.46324
Citrate synthase (GltA) (PDB 3TQG) (PUBMED 25211225)	gltA	MOB bin_7	1	0	0	13	0	0	49.3678
Citrate synthase (GltA) (PDB 3TQG) (PUBMED 25211225)	gltA	MOB bin_8	1	0	0	7	0	0	2.24001
Citrate synthase (GltA) (PDB 3TQG) (PUBMED 25211225)	gltA	MOB bin_8	1	0	0	4	0	0	2.06989
Citrate synthase (GltA) (PDB 3TQG) (PUBMED 25211225)	gltA	MOB bin_9	1	0	0	30	0	0	57.703
Citrate synthase (GltA) (PDB 3TQG) (PUBMED 25211225)	gltA	MOB bin_9	1	0	0	63	0	0	119.493
Citrate synthase (GltA) (PDB 3TQG) (PUBMED 25211225)	gltA	MOB bin_10	1	0	0	53	0	0	161.404
Citrate synthase (GltA) (PDB 3TQG) (PUBMED 25211225)	gltA	MOB bin_10	1	0	0	29	0	0	88.3155
Citrate synthase (GltA) (PDB 3TQG) (PUBMED 25211225)	gltA	MOB bin_11	1	0	0	31	0	0	36.8257
Citrate synthase (GltA) (PDB 3TQG) (PUBMED 25211225)	gltA	MOB bin_12	1	0	46	21	0	299.563	54.2245
Citrate synthase (GltA) (PDB 3TQG) (PUBMED 25211225)	gltA	MOB bin_13	1	0	0	74	0	0	556.77
Citrate synthase (GltA) (PDB 3TQG) (PUBMED 25211225)	gltA	NC10 bin	1	10	1318	2700	115.871	416.641	503.819
Aconitase B (AcnB) (PDB 1L5J)	acnB	MOB bin_1	1	0	0	59	0	0	51.1664
Aconitase B (AcnB) (PDB 1L5J)	acnB	MOB bin_2	1	0	0	21	0	0	33.3646
Aconitase B (AcnB) (PDB 1L5J)	acnB	MOB bin_2	1	0	0	25	0	0	43.8525
Aconitase B (AcnB) (PDB 1L5J)	acnB	MOB bin_3	1	0	0	5	0	0	54.3848
Aconitase B (AcnB) (PDB 1L5J)	acnB	MOB bin_3	1	0	0	14	0	0	44.172
Aconitase B (AcnB) (PDB 1L5J)	acnB	MOB bin_4	1	0	0	25	0	0	165.418
Aconitase B (AcnB) (PDB 1L5J)	acnB	MOB bin_5	1	0	0	213	0	0	121.652
Aconitase B (AcnB) (PDB 1L5J)	acnB	MOB bin_6	1	0	0	24	0	0	120.631
Aconitase B (AcnB) (PDB 1L5J)	acnB	MOB bin_7	1	0	0	110	0	0	499.432
Aconitase B (AcnB) (PDB 1L5J)	acnB	MOB bin_8	1	0	0	21	0	0	23.9607
Aconitase B (AcnB) (PDB 1L5J)	acnB	MOB bin_9	1	0	133	71	0	2597.57	68.4426
Aconitase B (AcnB) (PDB 1L5J)	acnB	MOB bin_10	1	0	0	33	0	0	51.1899
Aconitase B (AcnB) (PDB 1L5J)	acnB	MOB bin_11	1	0	114	99	0	368.506	59.486
Aconitase B (AcnB) (PDB 1L5J)	acnB	MOB bin_12	0	NF	NF	NF	NF	NF	NF
Aconitase B (AcnB) (PDB 1L5J)	acnB	MOB bin_13	1	0	0	40	0	0	305.195
Aconitase B (AcnB) (PDB 1L5J)	acnB	NC10 bin	0	NF	NF	NF	NF	NF	NF
Isocitrate dehydrogenase (Icd) (PDB 1IDD)	icd	MOB bin_1	1	0	0	8	0	0	48.0391
Isocitrate dehydrogenase (Icd) (PDB 1IDD)	icd	MOB bin_1	1	0	65	299	0	283.11	274.943
Isocitrate dehydrogenase (Icd) (PDB 1IDD)	icd	MOB bin_2	0	NF	NF	NF	NF	NF	NF
Isocitrate dehydrogenase (Icd) (PDB 1IDD)	icd	MOB bin_3	0	NF	NF	NF	NF	NF	NF
Isocitrate dehydrogenase (Icd) (PDB 1IDD)	icd	MOB bin_4	1	0	0	5	0	0	65.549
Isocitrate dehydrogenase (Icd) (PDB 1IDD)	icd	MOB bin_5	1	2	182	946	139.647	1294.69	1063.16
Isocitrate dehydrogenase (Icd) (PDB 1IDD)	icd	MOB bin_5	1	0	0	2	0	0	2.37927
Isocitrate dehydrogenase (Icd) (PDB 1IDD)	icd	MOB bin_6	0	NF	NF	NF	NF	NF	NF
Isocitrate dehydrogenase (Icd) (PDB 1IDD)	icd	MOB bin_7	0	NF	NF	NF	NF	NF	NF
Isocitrate dehydrogenase (Icd) (PDB 1IDD)	icd	MOB bin_8	1	0	0	66	0	0	21.1201
Isocitrate dehydrogenase (Icd) (PDB 1IDD)	icd	MOB bin_9	0	NF	NF	NF	NF	NF	NF
Isocitrate dehydrogenase (Icd) (PDB 1IDD)	icd	MOB bin_10	0	NF	NF	NF	NF	NF	NF
Isocitrate dehydrogenase (Icd) (PDB 1IDD)	icd	MOB bin_11	1	0	0	23	0	0	27.2596
Isocitrate dehydrogenase (Icd) (PDB 1IDD)	icd	MOB bin_12	1	0	0	52	0	0	135.205
Isocitrate dehydrogenase (Icd) (PDB 1IDD)	icd	MOB bin_13	0	NF	NF	NF	NF	NF	NF
Isocitrate dehydrogenase (Icd) (PDB 1IDD)	icd	NC10 bin	1	10	836	2607	106.377	242.62	446.608
nitrate reductase	narG	MOB bin_1	0	NF	NF	NF	NF	NF	NF
nitrate reductase	narG	MOB bin_2	1	3	0	12	145.198	0	7.65024
nitrate reductase	narG	MOB bin_2	1	1	0	94	27.8912	0	34.5341
nitrate reductase	narG	MOB bin_3	0	NF	NF	NF	NF	NF	NF
nitrate reductase	narG	MOB bin_4	1	0	0	37	0	0	167.56
nitrate reductase	narG	MOB bin_5	1	0	0	327	0	0	778.022
nitrate reductase	narG	MOB bin_6	1	6	106	710	4452.69	7529.46	4792.53
nitrate reductase	narG	MOB bin_7	0	NF	NF	NF	NF	NF	NF
nitrate reductase	narG	MOB bin_8	1	0	0	55	0	0	19.783
nitrate reductase	narG	MOB bin_8	1	0	50	115	0	81.3487	16.9577
nitrate reductase	narG	MOB bin_9	0	NF	NF	NF	NF	NF	NF
nitrate reductase	narG	MOB bin_10	1	3	178	379	150.069	866.036	399.422
nitrate reductase	narG	MOB bin_11	0	NF	NF	NF	NF	NF	NF
nitrate reductase	narG	MOB bin_12	1	0	228	652	0	515.108	584.058
nitrate reductase	narG	MOB bin_13	0	NF	NF	NF	NF	NF	NF
nitrate reductase	narG	NC10 bin	0	NF	NF	NF	NF	NF	NF
nitrate reductase	narH	MOB bin_1	0	NF	NF	NF	NF	NF	NF
nitrate reductase	narH	MOB bin_2	1	NF	NF	NF	NF	NF	NF
nitrate reductase	narH	MOB bin_3	0	NF	NF	NF	NF	NF	NF
nitrate reductase	narH	MOB bin_4	1	NF	NF	NF	NF	NF	NF
nitrate reductase	narH	MOB bin_5	1	NF	NF	NF	NF	NF	NF
nitrate reductase	narH	MOB bin_6	0	NF	NF	NF	NF	NF	NF
nitrate reductase	narH	MOB bin_7	0	NF	NF	NF	NF	NF	NF
nitrate reductase	narH	MOB bin_8	1	NF	NF	NF	NF	NF	NF
nitrate reductase	narH	MOB bin_9	0	NF	NF	NF	NF	NF	NF
nitrate reductase	narH	MOB bin_10	1	NF	NF	NF	NF	NF	NF
nitrate reductase	narH	MOB bin_11	0	NF	NF	NF	NF	NF	NF
nitrate reductase	narH	MOB bin_12	1	NF	NF	NF	NF	NF	NF
nitrate reductase	narH	MOB bin_13	0	NF	NF	NF	NF	NF	NF
nitrate reductase	narH	NC10 bin	0	NF	NF	NF	NF	NF	NF
nitrate reductase	narJ	MOB bin_1	0	NF	NF	NF	NF	NF	NF
nitrate reductase	narJ	MOB bin_2	1	0	0	5	0	0	6.42922
nitrate reductase	narJ	MOB bin_3	0	NF	NF	NF	NF	NF	NF
nitrate reductase	narJ	MOB bin_4	1	0	0	0	0	0	0
nitrate reductase	narJ	MOB bin_5	1	0	0	207	0	0	429.636
nitrate reductase	narJ	MOB bin_6	0	NF	NF	NF	NF	NF	NF
nitrate reductase	narJ	MOB bin_7	0	NF	NF	NF	NF	NF	NF
nitrate reductase	narJ	MOB bin_8	1	0	1	45	0	6.53559	26.6554
nitrate reductase	narJ	MOB bin_9	0	NF	NF	NF	NF	NF	NF
nitrate reductase	narJ	MOB bin_10	1	0	0	42	0	0	234.763
nitrate reductase	narJ	MOB bin_11	0	NF	NF	NF	NF	NF	NF
nitrate reductase	narJ	MOB bin_12	1	0	0	165	0	0	790.195
nitrate reductase	narJ	MOB bin_13	0	NF	NF	NF	NF	NF	NF
nitrate reductase	narJ	NC10 bin	0	NF	NF	NF	NF	NF	NF
nitrate reductase	narI	MOB bin_1	0	NF	NF	NF	NF	NF	NF
nitrate reductase	narI	MOB bin_2	1	0	0	6	0	0	8.05644
nitrate reductase	narI	MOB bin_3	0	NF	NF	NF	NF	NF	NF
nitrate reductase	narI	MOB bin_4	1	0	0	8	0	0	198.619
nitrate reductase	narI	MOB bin_5	1	0	182	194	0	2486.27	418.689
nitrate reductase	narI	MOB bin_6	0	NF	NF	NF	NF	NF	NF
nitrate reductase	narI	MOB bin_7	0	NF	NF	NF	NF	NF	NF
nitrate reductase	narI	MOB bin_8	1	0	0	20	0	0	13.6471
nitrate reductase	narI	MOB bin_9	0	NF	NF	NF	NF	NF	NF
nitrate reductase	narI	MOB bin_10	1	0	0	61	0	0	357.561
nitrate reductase	narI	MOB bin_11	0	NF	NF	NF	NF	NF	NF
nitrate reductase	narI	MOB bin_12	1	3	0	151	914.62	0	748.746
nitrate reductase	narI	MOB bin_13	0	NF	NF	NF	NF	NF	NF
nitrate reductase	narI	NC10 bin	0	NF	NF	NF	NF	NF	NF
nitrate reductase	napA	MOB bin_1	0	NF	NF	NF	NF	NF	NF
nitrate reductase	napA	MOB bin_2	0	NF	NF	NF	NF	NF	NF
nitrate reductase	napA	MOB bin_3	1	NF	NF	NF	NF	NF	NF
nitrate reductase	napA	MOB bin_4	0	NF	NF	NF	NF	NF	NF
nitrate reductase	napA	MOB bin_5	0	NF	NF	NF	NF	NF	NF
nitrate reductase	napA	MOB bin_6	0	NF	NF	NF	NF	NF	NF
nitrate reductase	napA	MOB bin_7	0	NF	NF	NF	NF	NF	NF
nitrate reductase	napA	MOB bin_8	0	NF	NF	NF	NF	NF	NF
nitrate reductase	napA	MOB bin_9	1	NF	NF	NF	NF	NF	NF
nitrate reductase	napA	MOB bin_10	0	NF	NF	NF	NF	NF	NF
nitrate reductase	napA	MOB bin_11	0	NF	NF	NF	NF	NF	NF
nitrate reductase	napA	MOB bin_12	0	NF	NF	NF	NF	NF	NF
nitrate reductase	napA	MOB bin_13	1	NF	NF	NF	NF	NF	NF
nitrate reductase	napA	NC10 bin	0	NF	NF	NF	NF	NF	NF
nitrate reductase	napB	MOB bin_1	0	NF	NF	NF	NF	NF	NF
nitrate reductase	napB	MOB bin_2	0	NF	NF	NF	NF	NF	NF
nitrate reductase	napB	MOB bin_3	1	0	0	37	0	0	215.394
nitrate reductase	napB	MOB bin_4	0	NF	NF	NF	NF	NF	NF
nitrate reductase	napB	MOB bin_5	0	NF	NF	NF	NF	NF	NF
nitrate reductase	napB	MOB bin_6	0	NF	NF	NF	NF	NF	NF
nitrate reductase	napB	MOB bin_7	0	NF	NF	NF	NF	NF	NF
nitrate reductase	napB	MOB bin_8	0	NF	NF	NF	NF	NF	NF
nitrate reductase	napB	MOB bin_9	1	0	0	35	0	0	201.961
nitrate reductase	napB	MOB bin_10	0	NF	NF	NF	NF	NF	NF
nitrate reductase	napB	MOB bin_11	0	NF	NF	NF	NF	NF	NF
nitrate reductase	napB	MOB bin_12	0	NF	NF	NF	NF	NF	NF
nitrate reductase	napB	MOB bin_13	0	NF	NF	NF	NF	NF	NF
nitrate reductase	napB	NC10 bin	0	NF	NF	NF	NF	NF	NF
nitrite reductase	nirK	MOB bin_1	0	NF	NF	NF	NF	NF	NF
nitrite reductase	nirK	MOB bin_2	1	NF	NF	NF	NF	NF	NF
nitrite reductase	nirK	MOB bin_3	0	NF	NF	NF	NF	NF	NF
nitrite reductase	nirK	MOB bin_4	0	NF	NF	NF	NF	NF	NF
nitrite reductase	nirK	MOB bin_5	0	NF	NF	NF	NF	NF	NF
nitrite reductase	nirK	MOB bin_6	1	NF	NF	NF	NF	NF	NF
nitrite reductase	nirK	MOB bin_7	1	NF	NF	NF	NF	NF	NF
nitrite reductase	nirK	MOB bin_8	1	NF	NF	NF	NF	NF	NF
nitrite reductase	nirK	MOB bin_9	0	NF	NF	NF	NF	NF	NF
nitrite reductase	nirK	MOB bin_10	0	NF	NF	NF	NF	NF	NF
nitrite reductase	nirK	MOB bin_11	0	NF	NF	NF	NF	NF	NF
nitrite reductase	nirK	MOB bin_12	0	NF	NF	NF	NF	NF	NF
nitrite reductase	nirK	MOB bin_13	1	NF	NF	NF	NF	NF	NF
nitrite reductase	nirK	NC10 bin	0	NF	NF	NF	NF	NF	NF
nitrite reductase	nirS	MOB bin_1	0	NF	NF	NF	NF	NF	NF
nitrite reductase	nirS	MOB bin_2	0	NF	NF	NF	NF	NF	NF
nitrite reductase	nirS	MOB bin_3	0	NF	NF	NF	NF	NF	NF
nitrite reductase	nirS	MOB bin_4	0	NF	NF	NF	NF	NF	NF
nitrite reductase	nirS	MOB bin_5	0	NF	NF	NF	NF	NF	NF
nitrite reductase	nirS	MOB bin_6	0	NF	NF	NF	NF	NF	NF
nitrite reductase	nirS	MOB bin_7	0	NF	NF	NF	NF	NF	NF
nitrite reductase	nirS	MOB bin_8	0	NF	NF	NF	NF	NF	NF
nitrite reductase	nirS	MOB bin_9	0	NF	NF	NF	NF	NF	NF
nitrite reductase	nirS	MOB bin_10	0	NF	NF	NF	NF	NF	NF
nitrite reductase	nirS	MOB bin_11	0	NF	NF	NF	NF	NF	NF
nitrite reductase	nirS	MOB bin_12	0	NF	NF	NF	NF	NF	NF
nitrite reductase	nirS	MOB bin_13	0	NF	NF	NF	NF	NF	NF
nitrite reductase	nirS	NC10 bin	1	NF	NF	NF	NF	NF	NF
nitric oxide reductase	norB	MOB bin_1	1	15	248	533	520.475	918.254	416.647
nitric oxide reductase	norB	MOB bin_2	0	NF	NF	NF	NF	NF	NF
nitric oxide reductase	norB	MOB bin_3	1	0	0	95	0	0	785.316
nitric oxide reductase	norB	MOB bin_4	0	NF	NF	NF	NF	NF	NF
nitric oxide reductase	norB	MOB bin_5	1	0	0	149	0	0	218.243
nitric oxide reductase	norB	MOB bin_6	1	0	0	44	0	0	386.044
nitric oxide reductase	norB	MOB bin_7	0	NF	NF	NF	NF	NF	NF
nitric oxide reductase	norB	MOB bin_8	0	NF	NF	NF	NF	NF	NF
nitric oxide reductase	norB	MOB bin_9	1	0	0	364	0	0	589.438
nitric oxide reductase	norB	MOB bin_9	1	0	0	64	0	0	672.314
nitric oxide reductase	norB	MOB bin_10	0	NF	NF	NF	NF	NF	NF
nitric oxide reductase	norB	MOB bin_11	0	NF	NF	NF	NF	NF	NF
nitric oxide reductase	norB	MOB bin_12	1	0	0	115	0	0	254.691
nitric oxide reductase	norB	MOB bin_13	0	NF	NF	NF	NF	NF	NF
nitric oxide reductase	norB	NC10 bin	1	1177	17177	46699	54180.1	21571.6	34618.4
nitric oxide reductase	norB	NC10 bin	1	3020	434	1432	18809.3	73.7441	143.63
nitric oxide reductase	norB	NC10 bin	1	95	1554	2541	649.175	289.708	279.627
nitric oxide reductase	norB	NC10 bin	1	5386	138328	307294	36509.2	25581	33544.8
nitric oxide reductase	norC	MOB bin_1	1	0	0	261	0	0	519.8
nitric oxide reductase	norC	MOB bin_2	0	NF	NF	NF	NF	NF	NF
nitric oxide reductase	norC	MOB bin_3	1	0	0	274	0	0	1132.51
nitric oxide reductase	norC	MOB bin_4	0	NF	NF	NF	NF	NF	NF
nitric oxide reductase	norC	MOB bin_5	0	NF	NF	NF	NF	NF	NF
nitric oxide reductase	norC	MOB bin_6	1	0	0	22	0	0	486.876
nitric oxide reductase	norC	MOB bin_7	0	NF	NF	NF	NF	NF	NF
nitric oxide reductase	norC	MOB bin_8	0	NF	NF	NF	NF	NF	NF
nitric oxide reductase	norC	MOB bin_9	1	0	0	13	0	0	95.9638
nitric oxide reductase	norC	MOB bin_10	0	NF	NF	NF	NF	NF	NF
nitric oxide reductase	norC	MOB bin_11	0	NF	NF	NF	NF	NF	NF
nitric oxide reductase	norC	MOB bin_12	1	0	0	50	0	0	281.568
nitric oxide reductase	norC	MOB bin_13	0	NF	NF	NF	NF	NF	NF
nitric oxide reductase	norC	NC10 bin	0	NF	NF	NF	NF	NF	NF
nitrous oxide reductase	nosZ	MOB bin_1	0	NF	NF	NF	NF	NF	NF
nitrous oxide reductase	nosZ	MOB bin_2	0	NF	NF	NF	NF	NF	NF
nitrous oxide reductase	nosZ	MOB bin_3	0	NF	NF	NF	NF	NF	NF
nitrous oxide reductase	nosZ	MOB bin_4	0	NF	NF	NF	NF	NF	NF
nitrous oxide reductase	nosZ	MOB bin_5	0	NF	NF	NF	NF	NF	NF
nitrous oxide reductase	nosZ	MOB bin_6	0	NF	NF	NF	NF	NF	NF
nitrous oxide reductase	nosZ	MOB bin_7	0	NF	NF	NF	NF	NF	NF
nitrous oxide reductase	nosZ	MOB bin_8	0	NF	NF	NF	NF	NF	NF
nitrous oxide reductase	nosZ	MOB bin_9	0	NF	NF	NF	NF	NF	NF
nitrous oxide reductase	nosZ	MOB bin_10	0	NF	NF	NF	NF	NF	NF
nitrous oxide reductase	nosZ	MOB bin_11	0	NF	NF	NF	NF	NF	NF
nitrous oxide reductase	nosZ	MOB bin_12	0	NF	NF	NF	NF	NF	NF
nitrous oxide reductase	nosZ	MOB bin_13	0	NF	NF	NF	NF	NF	NF
nitrous oxide reductase	nosZ	NC10 bin	0	NF	NF	NF	NF	NF	NF
methane monooxygenase	pmoA	MOB bin_1	1	1919	14563	79412	136126	110235	126906
methane monooxygenase	pmoA	MOB bin_2	1	536	2954	37515	121063	78339.2	111611
methane monooxygenase	pmoA	MOB bin_2	1	412	2949	40133	76546	64331.2	98215.6
methane monooxygenase	pmoA	MOB bin_3	1	448	648	26192	92700.2	57714	86606.3
methane monooxygenase	pmoA	MOB bin_4	1	96	600	3213	161491	90876.4	72112.5
methane monooxygenase	pmoA	MOB bin_5	1	0	0	18	0	0	34.9782
methane monooxygenase	pmoA	MOB bin_6	1	0	0	1741	0	0	31227.6
methane monooxygenase	pmoA	MOB bin_7	1	0	0	9	0	0	58.8616
methane monooxygenase	pmoA	MOB bin_8	1	939	3440	77489	18345.4	24125	49253.4
methane monooxygenase	pmoA	MOB bin_9	1	185	974	37974	49789.3	64677.6	124461
methane monooxygenase	pmoA	MOB bin_10	1	0	0	0	0	0	0
methane monooxygenase	pmoA	MOB bin_11	1	8550	13680	88570	236894	153346	184550
methane monooxygenase	pmoA	MOB bin_12	1	421	5690	33253	116966	64845.7	150261
methane monooxygenase	pmoA	MOB bin_13	1	51	248	8452	197370	128046	109887
methane monooxygenase	pmoA	NC10 bin	1	118	28952	17200	2448.77	16391.4	5748.18
methane monooxygenase	pmoB	MOB bin_1	1	2373	23874	98515	135539	145510	126765
methane monooxygenase	pmoB	MOB bin_2	1	0	0	67	0	0	29.9437
methane monooxygenase	pmoB	MOB bin_2	1	4334	26248	217192	260019	184899	171638
methane monooxygenase	pmoB	MOB bin_2	1	2262	12732	142690	125572	82988.4	104339
methane monooxygenase	pmoB	MOB bin_3	1	575	1617	38608	71501.8	86549.2	76719.3
methane monooxygenase	pmoB	MOB bin_4	1	264	1182	9287	267531	107847	125565
methane monooxygenase	pmoB	MOB bin_5	1	0	0	9	0	0	10.629
methane monooxygenase	pmoB	MOB bin_6	1	30	208	2262	35353.3	23461.7	24245.8
methane monooxygenase	pmoB	MOB bin_7	1	0	0	19	0	0	78.6794
methane monooxygenase	pmoB	MOB bin_8	1	NF	NF	NF	NF	NF	NF
methane monooxygenase	pmoB	MOB bin_9	1	1047	8808	95775	169747	352342	189100
methane monooxygenase	pmoB	MOB bin_10	1	3131	9928	71913	474395	146307	229555
methane monooxygenase	pmoB	MOB bin_11	1	21864	23805	161529	362010	159462	201132
methane monooxygenase	pmoB	MOB bin_12	1	1638	35150	76962	271953	239385	207823
methane monooxygenase	pmoB	MOB bin_13	1	59	74	11354	178942	29943	115687
methane monooxygenase	pmoB	NC10 bin	1	327	88536	35296	3914.39	28914	6804.2
methane monooxygenase	pmoC	MOB bin_1	1	4698	28780	124920	329273	215246	197246
methane monooxygenase	pmoC	MOB bin_2	1	1021	2990	58668	93712.8	32223	70929.7
methane monooxygenase	pmoC	MOB bin_3	1	582	886	27967	119948	78597	92107.1
methane monooxygenase	pmoC	MOB bin_4	1	75	473	2258	125662	71355.5	50476.6
methane monooxygenase	pmoC	MOB bin_5	1	4	0	22	455.689	0	40.3403
methane monooxygenase	pmoC	MOB bin_6	1	79	286	5025	153925	53337.9	89054.2
methane monooxygenase	pmoC	MOB bin_7	1	0	0	3	0	0	19.1643
methane monooxygenase	pmoC	MOB bin_8	1	903	2527	56374	15392.9	15462.7	31264.1
methane monooxygenase	pmoC	MOB bin_9	1	220	1592	42759	58973.1	105294	139586
methane monooxygenase	pmoC	MOB bin_10	1	0	0	10	0	0	49.802
methane monooxygenase	pmoC	MOB bin_11	1	8158	11630	77155	223331	128808	158843
methane monooxygenase	pmoC	MOB bin_12	1	496	5614	33455	136156	63214.9	149367
methane monooxygenase	pmoC	MOB bin_13	1	28	356	9098	107928	183076	117815
methane monooxygenase	pmoC	NC10 bin	1	509	49360	27432	9951.17	26327.1	8636.74
