# Supplementary material for: Persistent activity of aerobic methane-oxidizing bacteria in anoxic lake waters due to metabolic versatility
Source: Nat Commun. 2024 Jun 21;15:5293. doi: 10.1038/s41467-024-49602-5 (PMC11192741; doi:10.1038/s41467-024-49602-5)
Supplement: Supplementary file 10 — Source data [file 41467_2024_49602_MOESM10_ESM.xlsx]

## Sheet: Figure 1
Figure 1. Lake Zug water column profiles of dissolved gasses, inorganic nutrients, methane oxidation rates, denitrification rates, and MOB cell counts. ND = not determined.
	Physico-chemical data of the water column			Methane oxidation (MO) rates
Water depths (m)	Methane (µM)	Nitrate (µM)	Nitrite (µM)	Aerobic MO to CO2 (µM d-1)	Anaerobic MO to CO2 (µM d-1)	Aerobic MO to biomass (µM d-1)	Anaerobic MO to biomass (µM d-1)	Denitrification rate (µM N d-1)	Mγ84+Mγ705-stained: small rods (cells ml-1)	Mγ84+Mγ705-stained: large rods (cells ml-1)	Mγ84+Mγ705-stained: cocci (cells ml-1)	filaments (cells ml-1)	DBACT-1027-stained (cells ml-1)
115	0.175126	20.51	ND	ND	ND	ND	ND	ND	13370.6	1709.03	675.568	64.3398	ND
120	0.187205	20.52	ND	ND	ND	ND	ND	ND	7137.7	1105.84	205.141	16.085	ND
125	0.243958	16.183	0.068	1.81±0.35	0.07±0.004	1.09±0.06	0.02±0.01	0.02±0.003	17190.8	1407.43	930.63	209.104	325.529
135	0.490811	12.055	0.002	1.17±0.13	0.18±0.02	1.29±0.25	0.23±0.04	0.41±0.08	25434.3	4322.83	804.248	514.719	461.529
140	2.09604	5.316	0	ND	ND	ND	ND	ND	28349.7	6433.98	650.547	273.444	ND
145	3.21632	3.332	0.006	ND	ND	ND	ND	ND	18598.2	3809.59	337.018	209.104	ND
150	4.17201	2.326	0.026	ND	ND	ND	ND	ND	22921.1	4825.49	163.576	273.444	ND
155	7.04025	0.712	0	ND	ND	ND	ND	ND	26841.8	4724.96	944.117	353.869	ND
160	9.93058	0.425	0	1.20±0.06	0.06±0.01	2.15±0.32	0.09±0.02	0.46±0.07	23624.8	5428.67	441.8	337.784	5951.43
165	20.1101	0.069	0.006	ND	ND	ND	ND	ND	12968.5	3015.93	617.662	595.143	ND
170	22.6267	6.444	0.021	ND	ND	ND	ND	ND	7640.35	2312.21	522.761	450.379	ND
180	40.4852	0.236	0.014	ND	ND	ND	ND	ND	17291.3	2714.34	882.61	880.44	ND

## Sheet: Figure 1a
Figure 1a. Lake Zug water column oxygen measurements.
Water depth (m)	Oxygen (µM; trace oxygen optode)	Oxygen (µM; normal oxygen optode)
1.18851	277.989	283.39
1.17458	196.373	283.9
1.20176	336.945	284.153
1.18562	195.759	284.157
1.17955	230.318	283.148
1.19467	97.731	283.148
1.19533	170.981	281.385
1.18152	170.98	283.144
1.18952	113.381	283.144
1.17959	229.469	283.896
1.18086	137.334	283.135
1.18415	282.951	283.135
1.18176	152.007	283.389
1.19322	135.805	284.149
1.17955	152.384	284.149
1.18035	226.162	282.375
1.18247	171.447	283.637
1.18629	136.41	283.636
1.18645	151.256	284.146
1.18468	84.827	283.386
1.17978	275.565	283.384
1.17571	151.629	282.627
1.20828	150.883	282.627
1.18558	273.189	283.386
1.17928	196.989	283.894
1.198	114.024	283.894
1.18517	87.7753	283.136
1.18388	113.592	283.134
1.18303	349.885	284.664
1.17955	112.742	284.414
1.18213	114.029	284.414
1.19055	123.638	283.67
1.17414	170.987	283.156
1.19152	96.1396	283.156
1.19982	228.653	283.92
1.17853	170.989	282.908
1.18098	170.99	282.909
1.19158	123.636	283.667
1.18401	74.8826	283.669
1.19352	171.463	283.414
1.17569	151.27	283.92
1.16539	171.467	283.927
1.19767	170.993	283.674
1.17804	137.349	283.674
1.19522	274.399	282.91
1.20112	136.119	284.427
1.17977	152.395	284.427
1.18195	137.035	284.169
1.19532	107.281	283.662
1.18336	226.994	283.657
1.18686	137.03	283.903
1.18684	113.596	283.65
1.19035	170.982	283.654
1.17801	153.148	283.652
1.19631	227.813	283.652
1.20296	151.265	283.151
1.19396	137.038	284.176
1.19833	151.661	283.701
1.18272	171.482	284.462
1.19445	152.794	284.465
1.19706	137.057	284.472
1.17556	137.988	284.472
1.16807	225.405	284.472
1.19595	602.959	283.715
1.16141	123.404	283.715
1.16805	331.747	284.211
1.18596	171.014	284.218
1.16642	344.292	283.965
1.16517	194.573	283.96
1.18339	171.009	283.702
1.17705	152.414	283.702
1.16679	344.276	283.951
1.17957	333.475	284.458
1.16591	151.273	283.926
1.16461	170.993	282.914
1.18026	195.768	282.906
1.18745	85.0822	283.662
1.18202	195.766	283.662
1.17122	105.006	283.651
1.16572	152.379	283.38
1.18533	331.671	283.38
1.1829	137.019	283.372
1.16527	170.966	283.624
1.18067	122.865	283.624
1.19243	170.968	283.882
1.1708	171.441	284.135
1.18091	170.965	284.13
1.19513	333.39	283.366
1.17927	338.705	284.126
1.17408	344.175	284.114
1.17585	102.452	282.84
1.17454	441.513	283.84
1.1646	171.417	283.332
1.19347	113.787	283.332
1.17191	170.939	283.072
1.17232	273.134	282.567
1.17986	170.937	282.562
1.18368	170.933	284.327
1.18045	171.407	283.566
1.1826	340.46	283.571
1.18975	101.914	283.314
1.17644	171.407	284.074
1.18784	121.848	284.069
1.18187	170.928	283.051
1.1674	104.604	283.051
1.18186	151.962	283.048
1.18852	103.15	283.3
1.16637	137.605	283.3
1.18728	195.088	283.053
1.17731	447.645	283.064
1.16763	170.939	283.83
1.17956	113.784	282.818
1.17075	102.987	282.845
1.16073	335.133	283.104
1.19252	171.431	284.117
1.1566	170.95	284.104
1.17335	97.3885	284.099
1.19242	96.2747	283.592
1.16358	196.348	283.608
1.17217	170.96	283.614
1.18298	170.96	283.614
1.16596	94.4221	283.851
1.14859	228.601	283.598
1.17001	123.605	283.589
1.18315	96.585	284.335
1.16742	121.853	283.828
1.18155	124.354	283.806
1.16956	227.74	283.3
1.16747	112.703	283.293
1.18625	231.081	283.036
1.1616	170.92	283.036
1.17531	170.916	282.777
1.17627	170.916	283.029
1.18091	195.078	283.037
1.16702	170.93	283.308
1.17367	170.93	284.068
1.16057	441.486	284.075
1.18267	194.483	284.833
1.184	138.234	284.325
1.15931	565.685	284.326
1.18655	152.346	284.073
1.18448	104.424	284.073
1.18363	98.031	283.324
1.16715	138.554	283.324
1.16985	170.942	283.329
1.19764	230.269	283.841
1.17436	344.153	283.841
1.16922	195.716	284.343
1.18375	274.311	284.331
1.18725	268.492	283.065
1.15503	270.78	283.053
1.16279	919.202	283.553
1.16268	-1045.93	283.553
1.16983	137.296	283.807
1.15392	268.478	284.569
1.15242	228.567	284.567
1.15907	415.713	283.3
1.13786	732.344	284.322
1.16288	170.928	283.556
1.14636	-65605.6	283.556
1.15155	329.868	283.554
1.16698	267.349	284.068
1.15273	123.847	284.068
1.15518	123.596	283.566
1.15525	151.969	283.566
1.15434	338.66	283.579
1.16204	223.714	283.595
1.15513	137.314	283.342
1.16514	136.095	283.36
1.16533	196.357	283.875
1.14913	124.126	283.116
1.16136	438.556	283.122
1.14604	111.269	283.383
1.15151	150.883	283.383
1.15705	137.026	283.894
1.15181	279.212	282.882
1.13535	112.316	282.885
1.13517	336.93	283.887
1.14401	276.745	283.358
1.13703	136.084	283.335
1.1155	196.955	283.335
1.13086	724.234	283.343
1.12761	228.603	282.842
1.11149	273.154	282.842
1.13384	171.427	282.845
1.08135	136.706	283.361
1.10058	121.869	282.603
1.14221	151.999	282.617
1.10056	82.5246	282.617
1.11283	231.156	283.388
1.10966	196.99	283.389
1.11229	101.589	283.137
1.10274	123.624	283.129
1.12262	121.387	283.129
1.11906	112.95	283.135
1.09325	270.853	282.883
1.11229	113.593	283.136
1.10343	96.923	283.133
1.11401	134.006	283.631
1.10283	171.443	282.369
1.11087	226.969	282.362
1.1256	170.966	283.877
1.10354	329.938	283.872
1.12084	102.992	283.362
1.10436	136.401	282.604
1.11291	89.9317	282.598
1.1106	170.955	283.606
1.11097	151.613	284.367
1.11951	170.95	284.357
1.10561	170.96	283.108
1.10229	151.617	283.361
1.09677	152.002	283.379
1.09765	170.968	283.629
1.10366	152.001	283.125
1.13479	88.7078	283.631
1.10059	123.879	283.894
1.13369	152.382	283.893
1.12172	85.0759	282.377
1.09392	124.902	282.376
1.12255	272.014	283.891
1.10948	152.76	283.891
1.09487	170.969	283.884
1.12683	274.368	284.141
1.11517	335.16	284.395
1.09733	318.412	284.401
1.12368	152.761	284.145
1.10135	114.889	283.616
1.12546	229.45	283.11
1.11493	152.748	283.865
1.10878	91.0488	283.85
1.10816	224.509	284.095
1.10969	226.943	284.095
1.11376	170.943	283.584
1.10181	195.098	283.573
1.127	195.71	283.573
1.1097	170.932	283.564
1.11683	151.593	284.325
1.11757	608.343	284.327
1.08917	170.93	283.307
1.12372	276.7	283.055
1.10276	227.74	283.048
1.10996	1557.17	283.551
1.10672	223.682	283.551
1.10146	170.926	284.061
1.11116	6555.32	284.06
1.1167	195.697	284.06
1.1058	463.796	282.804
1.09705	349.783	283.307
1.11014	227.745	284.067
1.1092	355.63	283.56
1.10983	151.972	283.573
1.10235	152.347	283.316
1.11998	1677.42	283.823
1.11023	271.963	283.834
1.1157	229.428	283.588
1.09809	342.306	283.588
1.10155	228.605	283.097
1.10226	277.965	283.363
1.09365	137.015	283.363
1.13182	170.964	283.115
1.09111	136.403	283.872
1.11586	196.362	283.124
1.12304	136.103	284.137
1.09412	170.979	284.155
1.1193	135.51	282.649
1.12374	274.391	283.66
1.08773	170.985	283.66
1.12756	638.598	282.65
1.1029	123.634	282.65
1.10129	228.648	282.901
1.12852	151.642	283.918
1.10212	194.547	283.918
1.11385	81.4876	283.166
1.11304	113.604	284.179
1.11494	137.657	284.175
1.126	195.774	282.915
1.1157	170.993	282.915
1.12233	152.021	282.912
1.10722	171.466	282.913
1.12624	197.009	282.913
1.10326	95.6754	283.676
1.11211	123.643	282.925
1.10052	103.551	282.917
1.12851	171.468	282.413
1.12385	135.519	282.416
1.10977	195.159	283.417
1.12947	171.465	283.67
1.12171	136.728	283.662
1.12044	171.454	283.652
1.13294	152.388	282.893
1.11896	137.642	282.876
1.11884	74.4806	283.628
1.15277	136.407	282.114
1.12125	112.52	282.11
1.13501	170.498	283.63
1.16494	326.567	283.63
1.18933	170.97	282.874
1.21534	170.97	283.632
1.24593	194.533	283.642
1.31042	170.978	283.9
1.35056	196.376	283.905
1.38764	331.69	283.905
1.41736	151.636	284.159
1.4538	273.207	284.167
1.47587	226.179	284.42
1.52221	170.985	283.407
1.54292	112.536	283.415
1.58752	265.2	283.669
1.61015	114.689	283.669
1.62723	267.44	284.173
1.66565	170.989	284.681
1.69987	170.996	284.694
1.74509	614.36	283.935
1.78014	106.52	283.935
1.80871	152.407	283.942
1.83444	151.653	284.448
1.87573	170.53	283.181
1.94649	227.036	283.46
1.94934	330.039	283.46
2.01494	151.67	283.974
2.03418	338.817	284.228
2.05006	171.023	284.234
2.10549	268.632	283.731
2.12955	1126.95	283.984
2.15597	470.864	283.995
2.20059	124.687	284.503
2.22983	267.507	283.995
2.23868	196.443	284.009
2.30701	195.836	284.278
2.30243	123.426	283.518
2.35695	171.051	283.523
2.40395	171.059	284.044
2.39469	171.059	284.044
2.46818	9374.37	283.297
2.48578	152.464	284.31
2.56488	1089.47	283.546
2.61854	444.882	283.549
2.64775	151.344	283.817
2.67102	6560.95	283.564
2.71401	195.863	283.56
2.75648	195.257	282.813
2.78791	229.605	283.065
2.82526	151.724	283.071
2.84404	171.083	282.824
2.85908	102.532	282.824
2.9153	122.703	282.831
2.92783	274.555	281.573
2.97284	111.76	281.573
3.01774	229.629	282.844
3.04443	113.672	283.856
3.06906	123.715	283.86
3.09577	111.769	282.352
3.1277	171.576	283.109
3.18307	136.21	283.112
3.27396	122.466	282.86
3.29862	96.9972	281.853
3.32838	112.614	281.86
3.36655	102.905	282.624
3.38982	171.113	282.372
3.41163	195.912	282.374
3.44986	151.757	282.632
3.46174	171.118	282.632
3.52877	94.5147	282.381
3.54716	228.825	282.886
3.58993	195.305	282.888
3.62129	171.124	282.644
3.63638	113.262	283.148
3.69202	97.4934	283.161
3.71219	136.235	282.663
3.75371	112.843	283.42
3.78206	171.136	283.422
3.81742	171.133	282.661
3.84719	123.741	282.661
3.88732	171.138	282.669
3.91367	151.775	282.669
3.95975	171.138	283.679
3.97628	171.143	283.688
4.01471	123.747	283.433
4.06136	99.8042	283.181
4.075	344.551	283.183
4.11992	122.746	282.183
4.13469	151.784	282.183
4.18253	194.728	283.191
4.22257	112.429	284.204
4.24142	171.625	284.21
4.27048	91.5818	283.444
4.31948	266.562	283.191
4.34151	195.335	283.187
4.37407	224.774	282.937
4.47538	171.152	282.442
4.48845	171.152	282.442
4.54356	171.15	283.702
4.56395	195.341	283.449
4.59986	717.069	283.452
4.62447	137.168	283.199
4.65789	171.152	283.452
4.6839	136.862	283.456
4.72833	171.156	283.459
4.74583	196.577	282.197
4.77477	171.158	282.2
4.81181	226.407	282.452
4.83985	171.164	282.462
4.87547	195.354	283.723
4.90353	266.584	282.965
4.94535	-13143	282.968
4.99312	171.168	283.48
5.01097	123.261	282.219
5.07441	227.244	282.983
5.12479	136.876	282.982
5.16176	271.165	281.974
5.18078	137.501	281.991
5.20055	195.377	282.999
5.2492	227.257	283.253
5.29418	9380.92	283.258
5.32329	1309.25	282.249
5.42086	266.624	282.506
5.43139	694.2	282.517
5.4778	96.5716	282.264
5.51762	427.449	282.516
5.52792	346.525	282.518
5.57309	196.622	282.519
5.58722	171.67	282.267
5.63704	362.234	282.267
5.65546	195.392	282.771
5.70041	151.083	282.778
5.73003	105.328	282.276
5.746	152.207	282.276
5.7774	197.873	282.275
5.82592	344.668	282.529
5.8672	274.737	282.026
5.93281	97.535	282.031
6.00844	277.156	283.305
6.02151	151.467	282.045
6.11412	171.213	282.047
6.15193	152.218	282.802
6.19291	171.218	282.811
6.25361	90.6274	282.056
6.30538	228.129	281.303
6.3587	197.895	281.304
6.4805	171.696	282.566
6.51753	111.642	282.571
6.59797	323.746	282.078
6.63836	124.832	281.827
6.69773	152.233	281.827
6.7494	73.2505	283.086
6.80082	278.411	283.096
6.84381	275.987	281.584
6.91011	171.235	281.584
6.94916	152.238	281.585
7.01609	105.537	282.091
7.08778	151.864	282.847
7.12343	136.624	282.85
7.18842	151.868	280.845
7.23923	171.242	282.603
7.2859	151.5	282.616
7.45709	137.556	282.113
7.51223	89.2613	282.617
7.5488	137.553	282.61
7.60055	171.25	282.868
7.67036	106.108	281.61
7.72492	171.255	281.619
7.75982	171.255	281.87
7.81439	125.888	282.122
7.89076	136.636	282.122
7.93292	115.307	282.122
7.9857	123.326	282.127
8.03682	151.883	282.633
8.09724	197.317	282.633
8.14388	194.856	282.634
8.21743	105.553	282.387
8.26681	105.74	282.639
8.32568	137.259	282.644
8.37414	137.571	282.65
8.42256	196.09	282.903
8.49102	223.335	282.901
8.54197	194.865	282.145
8.58253	171.272	282.151
8.64136	114.226	282.16
8.70139	947.92	282.412
8.78375	171.285	282.93
8.82596	115.111	282.941
8.87701	152.287	281.934
8.9341	137.28	281.935
9.00065	126.18	281.44
9.03476	266.791	282.697
9.10214	171.295	282.697
9.17035	231.6	282.208
9.21141	114.68	282.964
9.27827	112.96	282.979
9.3623	171.32	282.74
9.37998	136.382	281.985
9.44004	269.107	281.998
9.55185	195.55	282.01
9.6076	228.292	282.023
9.66456	-760.499	282.778
9.72658	171.353	282.8
9.7696	710.101	282.568
9.84482	196.199	282.317
9.87751	196.22	282.349
9.96628	152.013	282.138
10.013	442.701	281.886
10.0702	124.46	281.918
10.1166	171.423	282.673
10.1677	171.444	281.201
10.2115	171.48	281.266
10.2875	275.185	280.266
10.3356	322.686	280.366
10.4101	171.59	280.459
10.4452	681.203	278.965
10.5114	611.035	279.143
10.5813	125.531	278.648
10.6203	171.834	277.659
10.6665	325.179	277.931
10.7368	270.146	277.931
10.7952	332.118	276.144
10.8359	229.429	276.319
10.9333	116.902	276.238
11.0094	126.701	275.38
11.0625	153.238	275.38
11.1186	419.423	275.543
11.1831	172.548	274.484
11.2176	115.735	273.513
11.2963	153.892	273.718
11.3334	226.769	271.306
11.3784	172.815	270.836
11.4372	224.686	271.01
11.5186	116.877	269.339
11.5848	140.598	269.587
11.6196	140.385	269.806
11.6807	139.749	267.436
11.7559	195.957	267.614
11.8128	173.912	266.65
11.9123	196.192	265.142
11.9669	129.27	264.46
12.0079	118.521	259.854
12.0789	173.786	260.053
12.1255	157.229	250.451
12.1837	101.985	240.096
12.2388	100.974	241
12.2875	131.069	227.443
12.3336	163.523	229.689
12.4101	107.514	220.807
12.4342	114.22	210.138
12.5243	118.235	212.518
12.5481	85.1411	203.152
12.6207	119.273	196.338
12.7136	100.891	198.039
12.7289	99.1517	188.402
12.8034	90.1689	183.151
12.858	100.309	185.327
12.9037	98.3177	179.18
12.9675	82.9839	181.333
13.0241	84.4684	176.272
13.0491	89.3934	169.853
13.1316	84.0038	170.753
13.1806	83.785	164.669
13.3616	90.5782	157.714
13.439	87.6154	155.118
13.5054	105.878	156.902
13.5559	105.389	152.958
13.6119	91.7509	154.346
13.676	90.0214	151.874
13.7249	107.639	147.916
13.8154	99.3128	148.835
13.8599	94.5644	146.566
13.893	83.8996	142.972
14.0023	108.05	143.902
14.0253	100.203	141.454
14.1091	117.921	139.791
14.1829	139.226	140.947
14.2165	125.84	138.897
14.2995	106.035	137.821
14.4535	124.46	137.216
14.5293	107.635	136.425
14.5762	120.341	134.192
14.6346	94.732	134.861
14.6825	114.017	132.648
14.7659	118.633	131.529
14.7978	115.005	132.019
14.8762	102.962	130.754
14.9229	105.683	131.218
14.9782	113.762	130.326
15.0472	114.636	128.847
15.0979	115.245	129.569
15.1761	109.616	128.965
15.2226	112.243	127.834
15.2794	114.609	128.207
15.3326	120.831	127.418
15.4103	129.199	126.938
15.4567	121.365	127.323
15.5348	117.438	126.537
15.5693	110.987	126.828
15.6482	121.542	126.369
15.6948	121.735	125.81
15.7506	126.053	126.163
15.824	137.687	124.827
15.8524	117.964	124.931
15.9505	114.441	125.321
15.997	143.359	124.543
16.0557	125.051	124.34
16.1133	117.646	124.734
16.1746	134.468	124.068
16.2576	130.469	124.301
16.2913	97.7826	124.688
16.3729	121.54	125.022
16.425	144.763	125.328
16.4954	133.816	125.763
16.5516	139.429	125.539
16.6039	118.669	125.861
16.6778	129.88	126.401
16.7068	140.343	125.951
16.7897	152.071	126.297
16.8851	115.18	126.417
16.9479	117.669	126.914
17.005	106.992	126.914
17.076	127.982	127.623
17.1285	119.588	128.023
17.1932	153.199	127.681
17.2719	112.864	127.918
17.3033	132.144	128.567
17.3554	108.736	128.911
17.4364	142.712	129.337
17.4696	127.582	129.914
17.5463	136.546	130.598
17.6029	127.253	131.068
17.6768	141.962	131.652
17.7291	142.562	132.113
17.7811	142.647	132.43
17.8427	128.669	132.666
17.902	117.86	133.007
17.9796	118.916	133.83
18.0451	133.584	134.305
18.0728	120.688	134.735
18.1299	132.925	135.453
18.2371	149.67	136.169
18.3279	155.156	137.014
18.3831	154.703	137.74
18.4297	137.523	137.93
18.5123	170.346	138.784
18.5475	124.199	139.305
18.6186	162.877	139.435
18.682	163.497	139.927
18.7225	134.859	140.31
18.8011	136.432	141.088
18.8509	164.878	141.213
18.9208	145.181	141.581
18.9658	151.615	142.08
19.0057	130.833	142.537
19.1116	197.14	142.702
19.2051	142.706	143.901
19.2684	137.144	144.08
19.31	164.699	144.333
19.3592	166.612	144.889
19.4251	158.282	145.308
19.4604	180.49	145.945
19.5578	172.262	146.169
19.5768	152.135	147.066
19.6507	188.872	147.77
19.7188	131.378	148.079
19.7705	170.96	148.596
19.8475	180.475	149.365
19.8868	164.421	149.719
19.9525	190.163	150.766
20.0114	199.434	151.324
20.055	165.643	151.598
20.1111	162.595	152.126
20.1782	153.516	152.393
20.2192	174.057	153.057
20.291	165.578	153.847
20.332	200.807	154.124
20.3937	253.309	154.66
20.5921	121.577	156.871
20.6331	145.792	157.534
20.7016	172.776	157.621
20.753	225.073	158.304
20.8043	181.911	159.642
20.8776	152.672	159.827
20.9268	173.708	160.519
20.9904	174.703	160.822
21.0232	202.328	161.239
21.1043	213.787	162.318
21.1375	202.756	162.565
21.2333	192.508	162.986
21.2677	203.927	164.052
21.3146	148.061	164.249
21.4094	202.815	164.673
21.5193	154.624	165.425
21.5697	184.182	166.71
21.6413	131.315	167.22
21.7108	160.312	167.494
21.7431	203.527	168.359
21.8177	141.343	168.591
21.8835	175.737	169.17
21.9349	215.992	170.161
21.9809	204.226	170.255
22.0447	142.086	170.986
22.1006	243.406	172.378
22.1567	194.354	172.529
22.2097	136.101	172.677
22.2714	243.943	173.653
22.3185	141.454	173.653
22.3783	185.082	174.144
22.4609	161.735	174.294
22.5044	121.757	174.891
22.5639	175.574	176.3
22.5984	231.163	176.49
22.6839	177.113	176.34
22.7282	137.861	177.304
22.8324	150.133	178.222
22.9213	155.867	178.923
22.957	178.599	178.923
23.0137	163.509	179.364
23.1032	169.004	180.22
23.123	218.603	180.22
23.1886	170.029	180.316
23.2649	149.123	180.469
23.2983	170.171	180.93
23.3797	163.354	181.683
23.4323	178.698	181.877
23.4951	233.356	182.341
23.5433	179.867	182.476
23.5954	164.067	182.623
23.6481	157.334	183.4
23.7768	188.253	183.808
23.8344	207.835	183.964
23.887	234.188	184.56
23.9457	188.002	184.56
23.9849	173.055	185.248
24.0322	220.767	185.338
24.1134	157.511	185.652
24.1644	146.325	186.12
24.2255	188.796	186.231
24.2917	208.895	186.705
24.3255	209.5	186.833
24.3912	177.884	186.923
24.4417	198.588	186.764
24.4988	165.332	187.652
24.5547	180.03	187.652
24.6113	174.831	188.174
24.6577	221.284	188.276
24.7244	266.865	188.436
24.7818	198.683	189.006
24.8398	199.236	189.134
24.9051	235.163	189.294
24.9551	222.679	189.868
25.066	189.505	190.033
25.1307	151.947	190.451
25.1661	308.466	190.451
25.2386	267.102	191.224
25.2878	200.662	191.303
25.3484	200.662	190.979
25.3994	180.8	191.403
25.4494	189.584	191.468
25.5255	199.15	191.792
25.5939	267.554	191.874
25.6354	181.352	191.944
25.7057	236.237	192.106
25.7577	210.866	192.188
25.8092	199.467	192.262
25.8524	190.651	192.914
25.9238	180.863	192.817
25.9635	198.701	192.817
26.0212	159.117	193.206
26.1394	181.339	193.771
26.1861	199.336	193.848
26.2486	172.158	193.882
26.3252	210.359	194.21
26.3594	222.144	193.631
26.4293	181.884	193.653
26.4723	172.245	194.145
26.5438	191.892	194.538
26.6037	236.518	194.613
26.6424	182.014	194.613
26.7094	172.398	194.482
26.7588	200.911	194.482
26.8269	164.89	194.88
26.8674	165.242	194.954
26.9364	236.731	195.614
26.9825	174.169	195.506
27.0425	148.278	195.594
27.0864	237.487	195.759
27.1476	165.391	195.791
27.2656	269.215	195.537
27.3316	212.055	195.579
27.3711	181.404	195.579
27.4413	131.861	196.127
27.4805	165.571	196.17
27.5555	167.042	196.668
27.5918	148.98	196.889
27.6625	167.406	196.912
27.6862	182.612	196.746
27.7543	212.308	196.642
27.8481	175.322	196.739
27.8702	167.243	196.905
27.9321	159.337	197.618
27.9838	190.107	197.618
28.0523	176.721	197.84
28.121	202.286	197.396
28.1636	154.684	197.396
28.2278	168.012	197.608
28.327	192.614	197.83
28.3965	192.244	198.183
28.4478	149.622	198.257
28.5136	176.285	198.591
28.5539	176.627	198.607
28.6357	168.795	198.658
28.6771	203.84	198.658
28.7355	161.301	198.517
28.7763	191.634	198.517
28.8384	141.299	198.727
28.884	253.622	198.607
28.9441	213.929	198.607
29.0084	239.331	199.307
29.0553	169.586	199.381
29.1222	156.873	199.381
29.1576	184.798	199.415
29.2297	183.422	199.465
29.2851	176.612	199.465
29.3353	142.581	199.337
29.4594	193.917	199.373
29.4989	202.99	199.595
29.573	240.267	199.595
29.6065	270.938	199.47
29.6769	213.88	199.508
29.7425	271.739	199.845
29.8069	175.844	199.707
29.8526	254.24	199.766
29.906	203.162	199.261
29.9661	254.284	199.969
30.0114	239.333	199.969
30.0754	169.659	200.163
30.1527	192.284	199.697
30.173	185.575	199.697
30.267	227.687	200.063
30.2966	176.055	199.778
30.3681	239.507	199.778
30.4329	184.601	199.639
30.5346	226.755	199.841
30.5844	202.579	199.864
30.6546	226.289	199.896
30.7063	167.461	200.233
30.7523	203.487	200.254
30.8212	162.604	200.279
30.882	167.796	200.11
30.9459	203.57	200.505
30.977	239.184	200.505
31.0538	183.364	200.171
31.0822	227.513	200.211
31.1559	240.413	200.211
31.2052	193.003	200.212
31.2485	149.52	200.239
31.3023	169.1	200.07
31.3798	157.046	200.101
31.4336	227.066	200.116
31.4858	193.462	200.285
31.5593	203.709	200.305
31.6794	162.213	200.655
31.7116	177.722	200.347
31.7762	144.29	200.347
31.8201	151.547	200.701
31.8898	192.772	200.712
31.9318	150.341	200.374
32.0136	176.123	200.226
32.0419	149.636	200.226
32.1198	185.002	200.41
32.1867	167.465	200.931
32.2262	272.753	200.931
32.3069	214.214	200.601
32.346	206.035	200.287
32.3948	168.383	200.287
32.4583	161.231	200.302
32.5168	215.706	200.491
32.59	150.912	200.491
32.6295	204.78	200.677
32.7356	169.338	200.013
32.8093	155.437	200.704
32.8834	162.686	200.726
32.9149	161.852	200.726
32.9831	139.679	200.39
33.0289	217.226	200.39
33.1062	227.931	200.579
33.1648	163.276	200.93
33.2098	157.56	200.93
33.2817	135.824	200.262
33.338	144.935	200.622
33.3823	186.275	200.622
33.4409	195.757	200.453
33.4981	165.025	200.475
33.543	178.317	200.475
33.6231	206.245	200.153
33.6558	195.001	200.153
33.7131	216.371	201.002
33.7718	256.076	200.519
33.8862	215.933	200.534
33.9283	195.851	200.55
34.0026	229.161	200.55
34.0441	178.737	200.742
34.0953	187.124	200.753
34.1529	178.082	200.923
34.2144	228.14	200.594
34.247	179.091	200.594
34.3155	196.687	200.757
34.3641	339.55	201.122
34.4226	216.018	201.122
34.4625	140.48	200.97
34.5322	241.123	200.633
34.6037	227.122	200.633
34.6607	227.673	200.652
34.7008	186.47	200.832
34.7644	229.828	200.832
34.7949	194.391	200.673
34.8998	205.585	200.363
34.977	176.88	200.885
35.0327	205.164	200.885
35.0891	186.173	200.393
35.124	315.076	200.563
35.2099	204.315	200.563
35.2405	216.665	200.259
35.2952	205.653	200.768
35.3697	195.666	200.768
35.4187	241.317	199.782
35.4695	203.532	200.807
35.5484	242.524	200.807
35.5814	273.512	200.475
35.6433	228.405	200.489
35.6824	171.265	200.658
35.7629	227.353	200.33
35.8012	196.931	200.33
35.8664	205.735	200.34
35.9211	187.374	199.501
36.0116	171.608	200.191
36.0963	206.201	200.537
36.1476	194.98	200.537
36.188	274.37	200.209
36.2563	195.786	200.215
36.3075	170.401	200.046
36.3731	273.649	200.575
36.415	204.5	200.575
36.4803	178.043	200.068
36.5409	184.907	200.405
36.6005	172.266	200.405
36.6283	187.809	200.081
36.704	228.531	200.431
36.7337	187.09	200.431
36.8145	171.674	199.762
36.8807	185.666	200.284
36.9254	242.709	200.284
36.9592	171.08	200.295
37.0896	157.73	199.959
37.1552	150.927	200.14
37.1915	197.077	200.14
37.262	217.381	200.306
37.3152	179.126	200.332
37.3828	163.191	200.332
37.4429	169.595	199.83
37.4789	216.935	200.172
37.5541	170.813	200.172
37.6066	206.355	200.18
37.6697	228.112	199.856
37.7137	163.778	199.856
37.7658	204.631	199.859
37.8222	169.62	199.859
37.8862	152.693	200.042
37.9531	179.18	200.055
37.9866	179.516	200.055
38.0436	152.211	199.888
38.0955	151.968	200.06
38.2684	165.812	200.065
38.3212	170.257	199.728
38.3717	172.113	200.082
38.4282	140.806	200.082
38.4925	172.429	200.088
38.5327	179.885	199.586
38.5918	188.345	199.586
38.6387	188.345	199.923
38.7113	242.307	200.109
38.7614	215.609	200.109
38.8057	198.02	199.435
38.8714	157.59	199.441
38.9065	180.244	199.946
38.9851	180.931	199.617
39.0056	188.006	199.617
39.0718	171.527	199.782
39.1235	206.473	199.789
39.1552	228.761	199.789
39.2221	198.036	199.619
39.2947	179.924	199.46
39.3522	147.268	199.969
39.3852	171.856	199.805
39.4398	172.788	199.805
39.481	230.405	199.477
39.5247	196.055	199.477
39.5771	171.863	199.983
39.6387	180.288	199.153
39.6742	274.009	199.153
39.7148	228.808	199.661
39.7718	215.684	199.504
39.8176	205.218	199.504
39.8805	146.379	199.335
39.9241	242.999	199.511
39.9573	197.287	199.511
39.9975	274.033	199.506
40.0744	196.097	199.689
40.0844	206.106	199.689
40.1563	274.052	199.52
40.26	243.632	199.367
40.3411	229.932	199.367
40.3773	242.448	199.382
40.4204	186.284	199.551
40.4454	164.226	199.551
40.4989	229.963	199.226
40.5744	172.873	199.735
40.5941	196.142	199.735
40.6411	257.023	199.234
40.6946	187.026	199.234
40.7487	196.556	198.909
40.7737	165.684	199.249
40.8448	217.213	199.249
40.8627	165.403	199.425
40.9315	242.505	198.757
40.9686	173.213	198.757
41.0084	157.983	199.1
41.0586	186.702	198.938
41.1127	171.362	198.938
41.2183	229.483	199.109
41.2513	186.704	199.109
41.3165	217.743	198.785
41.3526	230.036	198.785
41.4085	156.953	198.954
41.4375	136.228	198.287
41.4976	197.005	198.287
41.5496	151.673	198.297
41.5688	206.227	198.965
41.6397	164.014	198.965
41.6889	178.749	198.804
41.7213	164.871	198.635
41.772	180.089	198.635
41.8126	217.292	198.648
41.8608	151.441	198.48
41.8981	158.552	198.48
41.9615	157.507	198.659
42.0497	166.037	198.821
42.0714	158.567	198.331
42.1313	207.587	198.331
42.1698	257.163	198.671
42.2125	180.461	198.336
42.2518	186.766	198.336
42.3116	180.123	197.835
42.3603	152.937	198.175
42.3968	173.29	198.175
42.4545	198.279	198.352
42.4801	164.062	198.352
42.5392	207.167	198.353
42.5767	172.684	198.699
42.6226	164.64	198.699
42.6587	181.509	198.364
42.7116	187.522	198.032
42.7573	187.157	198.032
42.799	173.315	198.371
42.8301	159.936	198.371
42.9029	151.977	198.375
42.9333	230.144	198.208
43.0055	197.897	198.04
43.0275	230.16	198.054
43.0906	172.082	198.722
43.1185	188.641	198.722
43.1758	196.715	198.567
43.214	230.713	198.399
43.2619	197.525	198.407
43.3066	217.877	198.237
43.358	165.82	197.735
43.384	179.518	197.743
43.4467	197.933	198.244
43.499	230.186	198.077
43.5356	159.441	198.089
43.5882	197.141	198.09
43.6241	180.881	198.593
43.6835	155.012	198.598
43.7406	216.94	198.433
43.8576	243.332	198.105
43.9011	174.325	198.108
43.9537	243.944	197.611
43.9966	219.392	197.778
44.0277	218.416	197.783
44.0964	172.761	197.951
44.1339	154.776	197.617
44.1737	207.282	197.626
44.2199	172.769	197.793
44.2644	154.28	197.796
44.2994	173.086	197.965
44.3702	258.005	197.965
44.4012	275.217	197.968
44.4531	180.587	197.138
44.511	274.463	197.305
44.546	198.404	197.307
44.5924	197.601	197.48
44.6251	172.787	197.48
44.6861	218.938	197.478
44.7292	172.785	197.478
44.7609	160.033	197.321
44.8254	166.183	197.323
44.8539	197.209	196.823
44.9214	188.747	196.828
44.9496	198.834	197.163
45.0061	206.88	197.33
45.037	218.473	197.333
45.0794	189.488	197.161
45.1473	197.616	197.495
45.1713	198.029	197.504
45.2358	258.729	196.834
45.2809	166.193	197.001
45.3165	196.03	197.008
45.3725	164.764	196.844
45.3953	189.132	197.01
45.4731	197.632	197.01
45.5258	147.329	196.678
45.5434	208.233	196.687
45.6017	258.075	196.851
45.6943	132.886	196.69
45.7395	189.891	196.528
45.7854	125.155	196.86
45.8476	197.645	196.858
45.8794	189.888	196.691
45.9257	181.325	196.701
45.9919	229.785	196.861
46.0291	181.319	196.529
46.0766	145.297	196.534
46.1242	172.841	197.041
46.1647	138.02	196.875
46.2062	160.617	196.875
46.2537	190.278	196.209
46.3014	148.047	196.375
46.3422	160.087	196.389
46.3741	143.754	196.555
46.4305	167.107	196.55
46.4774	138.648	196.726
46.5272	150.184	196.56
46.5898	173.17	196.561
46.6165	158.755	196.397
46.6799	207.833	196.397
46.7352	161.732	196.403
46.7807	208.732	196.571
46.8246	161.46	196.737
46.8605	161.736	196.739
46.9229	154.119	195.749
46.9594	175.083	196.412
47.0181	168.013	196.412
47.0463	154.119	196.412
47.1014	174.451	196.251
47.1567	198.918	196.248
47.1924	168.608	195.751
47.2527	180.69	195.756
47.2659	130.682	196.089
47.3403	175.412	195.758
47.3749	198.115	195.761
47.4108	168.915	195.761
47.4887	231.483	196.092
47.569	218.087	195.763
47.6032	220.546	196.095
47.6549	190.328	196.095
47.6953	188.84	195.763
47.7483	190.337	195.773
47.763	244.136	195.936
47.84	191.846	195.936
47.8626	166.868	195.949
47.9178	174.795	196.28
47.9717	189.228	195.452
48.0141	220.075	195.454
48.0921	181.404	195.791
48.1107	313.56	195.791
48.1557	191.105	195.789
48.1971	220.079	195.623
48.2658	208.788	195.629
48.2937	274.68	195.799
48.3494	367.524	195.303
48.3781	189.247	195.306
48.4447	197.351	195.142
48.4563	218.619	195.472
48.5179	182.444	195.47
48.575	219.609	195.48
48.6058	244.186	194.984
48.6587	174.501	194.983
48.7093	180.74	194.654
48.745	207.918	194.823
48.7894	208.364	194.824
48.8388	173.558	194.659
48.8915	182.114	194.661
48.9515	219.128	194.664
48.9817	258.923	194.829
49.0308	208.369	194.499
49.0675	180.755	194.505
49.1152	167.784	194.67
49.2608	173.26	194.678
49.3002	200.232	194.677
49.3572	174.209	194.352
49.3799	199.825	194.682
49.4409	166.625	194.683
49.4848	190.028	194.354
49.5143	180.77	194.028
49.5732	208.394	194.03
49.6204	143.402	194.03
49.6623	153.449	194.036
49.7138	190.042	194.533
49.7489	207.96	194.369
49.8091	190.043	194.369
49.8708	153.955	193.389
49.887	208.857	193.716
49.9495	180.785	193.716
49.986	189.673	194.208
50.0265	149.097	194.212
50.0808	150.048	194.214
50.1403	173.916	193.886
50.16	133.006	193.893
50.2152	139.993	193.892
50.2724	126.295	193.564
50.341	160.753	193.571
50.4026	190.067	193.573
50.4539	149.587	193.577
50.5019	172.06	193.577
50.5509	244.281	193.58
50.6109	232.186	193.585
50.631	232.186	193.585
50.6864	149.829	193.418
50.7163	180.817	193.422
50.7709	199.471	193.259
50.8183	190.832	193.26
50.863	190.833	192.935
50.9034	151.761	193.754
50.954	189.714	193.758
50.9965	182.192	193.429
51.0356	190.837	193.265
51.1119	150.077	193.432
51.1717	135.942	193.107
51.1937	176.193	193.112
51.2478	209.811	193.275
51.289	150.563	193.277
51.336	191.23	192.791
51.3845	174.914	192.791
51.4348	231.671	192.794
51.4911	169.356	192.8
51.5318	162.994	192.637
51.568	191.238	192.636
51.605	145.46	192.473
51.6836	190.863	192.475
51.6915	232.233	192.479
51.737	176.536	192.479
51.7729	175.248	192.48
51.8362	162.724	192.973
51.8613	190.496	192.32
51.9303	176.215	192.32
51.9677	192.392	191.998
52.0066	232.242	191.998
52.0629	220.251	192.001
52.1751	209.848	192.004
52.2559	244.353	191.679
52.2999	210.766	191.526
52.3188	192.024	191.524
52.4045	231.71	191.361
52.4174	231.718	191.368
52.4615	176.236	191.367
52.5096	189.77	191.367
52.5629	210.322	191.373
52.597	220.276	191.211
52.657	210.323	191.05
52.6798	177.218	191.05
52.7405	176.243	191.374
52.7854	175.602	191.054
52.8273	209.877	191.056
52.98	161.654	190.414
53.0342	161.929	190.737
53.0586	175.93	190.737
53.1033	175.609	190.091
53.1514	182.264	190.252
53.2031	164.164	190.257
53.2505	209.437	190.418
53.3016	200.386	190.258
53.3299	202.054	190.26
53.3804	174.657	190.099
53.4241	183.311	189.937
53.4661	200.39	189.94
53.4911	146.64	190.262
53.5645	170.013	190.263
53.6028	259.826	189.779
53.6629	168.225	189.303
53.7049	190.182	189.307
53.7426	169.12	189.789
53.7914	152.328	189.627
53.8336	157.911	189.627
53.8889	152.333	189.311
53.917	201.653	189.311
53.9808	200.406	189.311
54.0504	185.093	189.317
54.1043	146.885	189.317
54.1506	163.908	188.679
54.213	163.628	188.679
54.2567	158.188	188.84
54.2948	184.744	188.681
54.3508	154.331	188.684
54.3825	222.337	188.844
54.4418	192.474	188.367
54.4689	148.514	188.367
54.5248	192.094	187.889
54.5591	148.053	187.893
54.6081	157.675	187.893
54.6829	159.529	188.535
54.7085	185.473	188.54
54.7827	148.058	188.22
54.8519	172.506	188.223
54.8843	211.77	188.223
54.9467	160.615	187.586
54.9864	144.207	187.586
55.0347	159.538	187.746
55.0629	179.273	187.75
55.1157	159.274	187.75
55.1813	149.478	188.075
55.2016	195.611	188.076
55.277	171.285	187.438
55.2922	136.447	187.126
55.3504	172.525	187.127
55.3897	202.553	187.127
55.4298	173.464	186.813
55.4787	202.978	186.813
55.5267	260.614	186.498
55.5736	185.152	186.821
55.6262	171.609	186.821
55.6657	154.125	187.3
55.7059	246.341	187.296
55.7695	180.981	186.819
55.8093	173.791	186.986
55.9113	172.541	186.35
55.9402	165.101	186.195
56.0223	160.38	186.197
56.0654	155.906	186.038
56.1143	205.148	185.574
56.1386	234.642	185.574
56.1887	174.116	185.727
56.2445	156.426	184.94
56.279	186.601	184.94
56.3185	212.754	185.574
56.3715	203.859	185.573
56.4206	137.881	185.731
56.4506	245.766	184.95
56.4998	173.811	184.949
56.5557	194.093	184.792
56.6104	180.333	185.109
56.6859	203.445	184.953
56.7301	166.268	184.165
56.7823	181.694	184.165
56.8432	151.197	184.484
56.8632	160.943	184.014
56.9136	166.274	184.014
56.9472	234.104	184.172
57.0169	203.031	184.176
57.0561	173.196	183.862
57.097	172.576	183.709
57.1261	203.884	183.709
57.1929	167.152	183.551
57.2285	194.114	183.555
57.2738	168.333	183.555
57.3284	173.515	183.399
57.366	173.513	183.241
57.4246	196.47	183.241
57.4534	173.832	183.715
57.5075	174.464	183.715
57.547	156.711	183.402
57.5847	188.086	183.247
57.6361	189.189	183.247
57.6826	161.505	182.938
57.7852	181.375	183.406
57.8002	146.521	182.318
57.8641	138.521	182.317
57.9222	247.652	182.317
57.9598	164.294	182.321
57.9953	151.946	181.389
58.0691	157.761	181.389
58.0979	174.161	182.169
58.1481	163.453	182.17
58.1965	174.796	182.325
58.2479	140.398	182.016
58.2771	164.867	182.016
58.3365	147.675	181.705
58.3773	169.848	181.554
58.415	176.405	181.554
58.5014	154.433	181.555
58.5742	164.871	181.555
58.5963	155.196	181.25
58.6538	164.873	181.248
58.6932	155.194	181.093
58.7552	146.766	181.408
58.7748	184.523	181.408
58.8348	177.39	180.943
58.8794	179.709	180.944
58.9275	166.603	180.944
58.9574	142.111	180.482
58.999	167.185	180.634
59.0524	179.04	180.634
59.0778	147.92	180.793
59.1501	156.483	180.795
59.1897	173.551	180.795
59.2382	152.455	180.023
59.2736	156.999	180.023
59.3199	192.997	180.334
59.3733	147.465	180.647
59.43	194.161	180.647
59.4763	174.502	180.337
59.5178	151.729	179.877
59.6124	148.16	179.724
59.6491	209.636	179.722
59.6855	163.196	179.568
59.7243	181.076	179.88
59.7901	174.506	179.879
59.8364	148.395	179.725
59.8739	169.872	179.881
59.913	149.1	179.881
59.9562	196.526	179.268
60.0057	187.044	179.27
60.0404	181.079	179.27
60.0924	196.131	179.116
60.1534	168.68	179.272
60.1884	141.271	179.272
60.208	158.851	178.966
60.3328	180.747	178.359
60.371	202.26	178.665
60.4368	143.215	178.666
60.4643	189.249	178.666
60.5315	196.139	178.359
60.5703	165.474	178.359
60.5985	176.446	178.365
60.6364	195.354	178.669
60.7067	164.622	178.669
60.7311	188.519	177.91
60.7768	194.964	178.213
60.8143	161.831	178.213
60.8722	166.059	178.065
60.8954	238.748	178.065
60.9555	151.748	177.91
61.0046	176.779	177.308
61.0405	182.128	177.308
61.0945	176.132	177.46
61.1284	170.807	177.159
61.187	166.644	177.159
61.2199	164.921	177.465
61.2707	152.49	177.312
61.3139	175.492	177.312
61.4032	160.482	176.708
61.458	136.951	176.858
61.4902	166.359	176.709
61.5442	172.037	176.709
61.5809	190.017	177.015
61.618	171.426	176.41
61.6895	161.575	176.41
61.7313	151.524	176.565
61.767	176.472	175.962
61.8185	160.762	175.962
61.8621	190.772	175.962
61.9093	161.582	176.266
61.9691	162.132	176.266
61.9902	183.183	175.661
62.0541	184.586	175.211
62.1577	183.883	175.361
62.2149	147.735	175.661
62.2631	153	175.064
62.3054	153	175.064
62.3375	178.772	175.214
62.3984	162.971	174.918
62.4431	145.914	174.918
62.4904	151.776	175.067
62.5304	135.771	175.066
62.5876	172.054	174.915
62.6404	148.442	174.32
62.6823	179.111	174.32
62.7032	178.78	174.021
62.7456	136.971	174.173
62.8213	158.368	174.173
62.8463	141.528	174.028
62.8957	148.682	174.028
62.928	140.259	174.028
62.9907	131.007	173.582
63.0309	148.449	173.582
63.0826	127.233	173.882
63.1311	142.389	173.732
63.172	191.55	173.732
63.2483	156.549	173.433
63.3014	153.26	173.432
63.347	166.97	172.987
63.3936	157.85	172.838
63.4451	130.088	172.834
63.4805	172.373	172.537
63.5475	141.528	172.537
63.5867	141.101	172.536
63.6167	149.386	172.092
63.6697	173.621	172.092
63.7056	190.038	172.087
63.7566	184.246	172.235
63.8135	184.246	172.235
63.8639	172.369	171.643
63.8979	168.135	171.791
64.0677	167.541	171.638
64.0723	173.928	171.641
64.1385	172.056	171.344
64.1965	198.591	170.754
64.2255	230.952	170.756
64.2738	157.577	170.608
64.3132	155.005	170.608
64.3737	190.41	170.609
64.397	162.694	170.462
64.4561	147.744	170.462
64.4882	163.25	170.168
64.5473	199.407	170.021
64.5878	158.629	170.021
64.6212	191.535	169.871
64.6584	178.444	169.871
64.732	179.443	169.873
64.751	158.627	169.726
64.7879	163.809	169.726
64.853	199.816	169.727
64.878	155.513	169.434
64.9349	164.941	169.434
64.9638	150.329	169.434
65.0346	192.679	168.704
65.1103	175.838	168.705
65.1452	159.962	168.414
65.2193	161.316	168.413
65.2467	176.159	168.413
65.2742	131.373	167.546
65.3577	176.164	167.546
65.3808	147.747	168.127
65.4202	151.785	168.13
65.4771	153.26	167.696
65.5182	194.234	167.696
65.5531	138.396	167.698
65.601	161.601	167.409
65.6528	176.495	166.542
65.7007	149.628	166.543
65.7399	166.973	166.689
65.886	136.774	165.962
65.9181	158.901	165.962
65.9603	174.878	165.524
66.0109	163.53	165.094
66.0475	128.806	165.079
66.0835	129.158	164.927
66.1425	159.404	164.641
66.1686	129.331	164.631
66.2199	148.643	164.059
66.2717	132.653	163.632
66.3145	145.207	163.63
66.3728	128.253	163.913
66.3888	147.019	163.913
66.4513	153.461	162.916
66.4995	143.87	163.058
66.5416	162.374	163.056
66.5844	170.783	162.91
66.6198	141.909	162.486
66.6696	127.711	162.482
66.7125	126.314	161.773
66.7604	144.522	161.351
66.8127	145.413	161.348
66.9365	137.317	161.06
66.9751	172.92	160.64
67.0267	139.566	160.634
67.0582	153.186	160.494
67.1032	149.79	159.795
67.1626	139.98	159.792
67.2019	145.174	159.792
67.2537	139.771	159.513
67.2886	131.681	159.511
67.3375	152.441	159.094
67.3867	146.985	158.401
67.4362	147.217	158.403
67.4781	138.123	158.266
67.5151	138.123	158.405
67.573	124.431	158.41
67.6205	152.209	157.861
67.6595	154.191	157.999
67.7027	166.323	158.006
67.7409	151.727	157.178
67.7959	134.752	157.183
67.8348	147.475	156.916
67.8618	166.626	156.641
67.9074	134.762	156.645
67.9796	141.283	156.652
68.0188	158.864	156.377
68.0497	175.81	156.382
68.121	166.647	156.661
68.1493	190.76	156.112
68.1947	151.278	156.117
68.2315	157.823	156.117
68.2952	147.733	156.121
68.3141	180.789	156.131
68.3779	150.568	155.857
68.4121	154.757	155.864
68.46	158.111	155.732
68.5517	167.853	155.6
68.6059	151.311	155.469
68.6215	152.285	155.605
68.7005	126.546	155.609
68.7537	158.652	155.745
68.7827	136.791	155.749
68.8333	149.407	155.069
68.8677	168.756	154.796
68.9355	161.894	154.796
68.9804	136.999	154.531
69.0019	164.978	154.395
69.0655	144.162	154.398
69.1096	161.36	154.403
69.1224	158.672	154.675
69.1952	131.22	154.675
69.2661	159.741	154.272
69.2922	133.673	154.136
69.3388	152.807	154.141
69.4526	156.591	154.006
69.4687	135.821	154.008
69.5261	167.602	153.737
69.5863	164.716	153.738
69.6199	129.403	154.011
69.6697	164.718	153.334
69.7231	161.926	153.337
69.7523	131.983	153.476
69.7818	151.112	153.206
69.8736	146.655	153.207
69.8926	143.308	152.668
69.9404	129.773	152.939
69.9762	160.031	152.94
70.0399	129.412	152.805
70.0851	153.569	152.809
70.1248	147.809	152.808
70.181	150.637	152.673
70.2175	150.878	152.675
70.2629	133.122	152.676
70.2941	136.831	152.407
70.4481	141.164	152.141
70.4801	136.435	152.008
70.5389	132.746	151.74
70.572	139.693	151.74
70.6288	136.434	151.739
70.6572	139.692	151.472
70.7374	130.509	151.471
70.7671	145.532	151.337
70.8155	129.237	150.936
70.879	129.598	150.936
70.9143	140.527	150.801
70.9577	139.274	150.534
71.0249	149.447	150.533
71.0485	148.042	150.533
71.0895	147.345	150.529
71.1303	134.078	150.134
71.1879	133.693	150.001
71.2422	136.425	149.996
71.2742	139.681	149.596
71.3296	132.924	149.728
71.3638	136.027	149.73
71.4152	135.431	149.064
71.4531	138.645	148.932
71.509	140.513	148.93
71.5436	145.516	148.666
71.5888	141.359	148.402
71.6417	135.424	148.397
71.6814	143.514	148.134
71.7484	136.616	148.137
71.7852	147.104	147.875
71.826	135.621	147.74
71.8499	138.023	147.739
71.9266	133.294	147.608
71.9603	131.6	147.348
72.0127	136.017	147.348
72.0468	145.738	147.087
72.1125	125.882	146.696
72.1578	150.382	146.696
72.2755	153.802	146.566
72.3316	136.617	146.307
72.3646	154.054	146.308
72.4094	149.671	145.918
72.4528	153.804	146.178
72.5281	154.813	146.182
72.559	154.561	145.403
72.6038	137.427	145.275
72.6698	158.167	145.277
72.705	152.329	145.018
72.7523	138.858	144.892
72.7751	144.19	144.892
72.845	145.526	144.633
72.8926	131.43	144.636
72.9382	153.57	144.507
72.9703	146.435	144.637
73.0221	130.325	144.637
73.1165	137.034	143.738
73.1674	141.806	143.741
73.2246	145.761	143.612
73.2666	136.833	143.481
73.3131	141.804	143.482
73.3626	146.211	142.841
73.4085	132.742	142.71
73.4374	127.108	142.71
73.496	145.083	142.583
73.5334	131.057	142.58
73.5931	137.23	141.942
73.6263	132.175	141.816
73.6778	133.69	141.812
73.7421	136.029	141.558
73.7768	142.657	141.558
73.8199	141.793	141.555
73.872	132.357	141.174
73.9238	128.69	140.921
73.9435	133.305	140.921
74.013	135.826	140.413
74.0437	130.313	140.412
74.133	123.857	139.779
74.1968	131.417	139.779
74.2329	126.4	139.402
74.2756	121.889	139.526
74.3241	122.375	139.526
74.3786	131.227	139.021
74.4147	125.877	138.892
74.4586	131.409	138.892
74.5244	125.362	138.389
74.5657	120.126	137.639
74.6025	125.021	137.639
74.6734	123.017	137.637
74.702	127.083	137.638
74.7551	121.556	137.265
74.7833	118.42	137.268
74.8477	134.639	137.27
74.8936	118.269	136.774
74.9435	131.596	136.899
74.9736	125.535	136.899
75.0811	126.056	136.164
75.1069	120.137	136.164
75.1786	128.683	135.792
75.2063	130.679	135.795
75.2507	121.569	135.795
75.3022	126.231	135.428
75.3625	119.83	135.433
75.4065	130.869	135.187
75.4453	124.032	135.188
75.5014	135.049	135.192
75.5325	131.615	134.824
75.5994	131.616	134.702
75.6258	122.388	134.702
75.6747	140.53	134.461
75.7216	121.746	134.586
75.7645	131.436	134.586
75.8092	132.372	134.221
75.868	124.716	134.224
75.9195	119.688	134.346
76.0061	133.516	133.982
76.059	126.946	133.738
76.108	121.271	133.616
76.1412	137.044	133.616
76.1856	124.89	133.375
76.223	134.872	133.377
76.2736	133.904	133.377
76.3207	124.554	133.012
76.3756	131.263	133.014
76.4102	129.434	133.014
76.4539	136.651	132.894
76.5209	133.712	132.891
76.5685	128.357	132.527
76.6172	134.293	132.288
76.6755	123.39	132.288
76.7093	129.074	132.167
76.7616	132.571	131.803
76.7872	126.777	131.803
76.8622	126.602	131.561
76.9253	130.524	131.682
76.9969	123.219	130.837
77.0318	125.909	130.837
77.0777	121.271	130.837
77.1177	129.426	130.594
77.1665	124.546	130.591
77.2141	120.788	130.113
77.2484	127.461	129.989
77.2961	124.879	129.989
77.3628	126.759	129.627
77.4017	133.885	129.626
77.452	121.739	129.626
77.4981	119.516	129.263
77.5288	127.101	129.263
77.5828	125.378	128.788
77.6256	120.613	128.785
77.6689	134.262	128.785
77.718	122.216	128.429
77.7814	117.668	128.189
77.8635	125.199	127.714
77.9072	121.402	127.83
77.9387	119.506	127.83
77.9897	119.505	127.476
78.0203	119.038	127.474
78.0817	125.535	127.474
78.1042	115.139	126.533
78.1781	116.456	126.527
78.209	120.915	126.644
78.2619	111.735	126.172
78.2971	119.494	126.172
78.3444	112.285	125.935
78.4123	108.383	125.347
78.4271	116.002	125.347
78.4967	115.706	125.462
78.5327	115.848	124.759
78.5902	111.038	124.759
78.6141	106.831	124.406
78.6741	113.388	124.402
78.752	107.714	122.549
78.8132	103.489	122.542
78.8475	106.309	122.084
78.8987	106.051	121.504
78.9294	104.935	121.504
78.981	105.543	120.811
79.0249	103.586	120.124
79.0544	103.228	120.124
79.1258	98.87	119.328
79.1664	97.6663	118.648
79.2008	100.543	118.648
79.2503	98.6424	117.972
79.3107	101.684	117.969
79.3301	100.651	117.299
79.3873	103.089	117.072
79.42	101.68	117.072
79.4784	97.3339	116.405
79.5102	102.968	116.072
79.5519	101.911	116.072
79.6487	101.791	114.856
79.6902	103.441	114.856
79.7273	103.084	114.418
79.7818	105.018	114.418
79.8232	102.024	114.199
79.8799	107.659	113.761
79.8999	104.772	113.761
79.9645	104.775	113.655
80.0038	105.391	113.546
80.0572	105.021	113.546
80.0862	101.217	113.003
80.1484	109.629	112.682
80.1917	107.027	112.682
80.252	110.568	112.358
80.3022	108.844	112.365
80.3351	105.157	112.365
80.3612	108.325	112.044
80.4359	107.55	112.044
80.4612	107.815	111.944
80.549	115.222	112.058
80.6154	117.002	111.85
80.6765	109.8	112.073
80.6936	112.111	112.073
80.749	111.154	111.862
80.7935	113.659	111.862
80.8528	111.434	111.869
80.875	116.137	112.093
80.9216	114.676	111.877
80.9819	113.678	111.881
81.0354	116.594	111.998
81.0758	114.689	111.998
81.1047	119.179	112.108
81.1776	119.496	112.006
81.1977	106.976	112.006
81.2505	113.983	112.118
81.3085	116.014	112.226
81.3533	116.91	112.231
81.3746	113.562	112.341
81.4695	112.717	112.232
81.5282	108.274	112.129
81.5791	111.751	112.129
81.6324	110.121	112.345
81.6807	109.321	112.235
81.7141	111.201	112.235
81.7869	112.721	112.235
81.8179	109.853	112.235
81.8563	113.001	112.236
81.9105	112.44	111.909
81.957	108.793	111.801
82.0015	106.605	111.8
82.0666	103.649	111.798
82.0891	111.333	111.474
82.1414	109.581	111.473
82.202	110.517	111.366
82.2294	112.436	111.366
82.2884	104.251	111.688
82.3382	108.137	111.365
82.4481	107.75	111.15
82.4653	109.713	111.15
82.5333	105.478	111.151
82.5576	103.651	111.152
82.6084	106.478	110.937
82.6677	104.253	110.937
82.7155	102.581	110.615
82.766	102.112	110.615
82.8156	107.112	110.615
82.8514	100.613	110.506
82.8859	101.645	110.506
82.9483	99.8233	110.185
83.0128	100.386	109.864
83.0365	104.737	109.863
83.0761	102.225	109.755
83.1301	107.107	109.328
83.1848	102.695	109.329
83.2276	103.407	109.328
83.277	103.526	109.328
83.4047	101.065	108.583
83.4552	102.929	108.688
83.5036	98.272	108.159
83.5432	103.285	108.158
83.5822	102.104	108.052
83.6512	97.6212	107.524
83.6857	100.04	107.522
83.7287	97.8352	107.628
83.7625	101.406	107.628
83.8221	96.8702	107.31
83.8686	96.8702	106.68
83.9191	98.9264	106.681
83.9785	100.263	106.678
84.0213	99.2577	106.262
84.0649	96.9772	106.262
84.1235	100.264	106.261
84.1524	97.5107	105.635
84.2644	98.5954	105.635
84.312	100.718	105.218
84.3541	98.2682	105.219
84.4017	97.4022	105.009
84.4433	98.4847	105.009
84.5016	99.8141	105.01
84.5183	100.263	104.491
84.5817	95.6104	104.387
84.6262	98.7043	104.388
84.6742	99.0333	103.973
84.7125	97.6161	103.973
84.7724	100.036	103.663
84.7965	98.0483	103.457
84.8367	94.3802	103.457
84.8605	96.3388	103.045
84.886	101.865	102.942
84.9301	95.8143	102.94
85.0038	95.7095	102.427
85.0305	98.1534	101.917
85.0595	97.6127	101.917
85.0925	97.8279	101.815
85.102	96.1266	101.509
85.1404	96.757	101.508
85.1677	94.2745	101.305
85.2006	98.9183	100.797
85.2139	94.2733	100.796
85.2535	97.7178	100.695
85.2855	93.0744	100.594
85.2991	96.8609	100.592
85.3523	91.8039	100.389
85.3628	91.9969	100.389
85.397	95.0851	99.9843
85.4348	93.6667	99.5805
85.4578	92.6773	99.5805
85.4786	94.3699	99.479
85.5335	92.3837	99.1781
85.5461	94.5716	98.9757
85.5952	90.8461	98.7753
85.6227	92.6753	98.7753
85.643	92.7733	98.4752
85.6961	93.8649	98.2754
85.7072	91.0344	98.2741
85.7258	91.6079	98.0754
85.7801	91.2254	97.9758
85.7679	92.0893	97.9748
85.8274	88.8976	97.7761
85.8269	91.6075	97.3784
85.8779	92.5761	97.378
85.9036	92.1863	97.1795
85.9162	91.8959	97.1795
85.9501	92.8704	97.0803
86.0041	93.1664	97.0803
86.02	94.4688	96.6843
86.0605	91.7032	96.4866
86.0941	91.7036	96.487
86.1046	94.5695	96.5845
86.1327	88.8964	96.2883
86.1737	90.4661	96.2869
86.1662	91.5092	96.1883
86.2044	91.4135	96.1883
86.2572	93.9624	95.9917
86.2491	90.7489	96.0902
86.2891	93.1636	96.0888
86.3187	92.4764	95.7943
86.3371	92.7701	95.5977
86.3772	90.6542	95.5977
86.382	92.6712	95.4986
86.429	93.5608	95.4004
86.4556	88.7125	95.4
86.469	92.2803	95.3019
86.5024	91.6035	95.3014
86.5112	92.67	95.1049
86.5444	90.841	94.8113
86.5922	92.0857	94.8117
86.5863	92.1811	94.9078
86.6314	92.0841	94.81
86.6735	93.9599	94.8113
86.675	90.9344	94.81
86.733	91.3148	94.4192
86.7487	89.9958	94.4192
86.7575	92.374	94.4175
86.7935	91.5044	94.2225
86.824	90.0869	94.222
86.8478	90.274	94.125
86.8598	91.6003	94.2225
[truncated: 3,883 more rows]

## Sheet: Figure 2b
Figure 2b. Morphology and activity of the different MOB groups.
Filaments (excess 13C at%, oxic, 1 day)	Large rods (excess 13C at%, oxic, 1 day)	Cocci (excess 13C at%, oxic, 1 day)	Small rods (excess 13C at%, oxic, 1 day)	Filaments (excess 13C at%, anoxic, 1 day)	Large rods (excess 13C at%, anoxic, 1 day)	Cocci (excess 13C at%, anoxic, 1 day)	Small rods (excess 13C at%, anoxic, 1 day)	NC10 (excess 13C at%, anoxic, 1 day)
31.49	21.18	20.19	27.8	3.216	24.6393	0.566	0.318333	0.195
28.07	23.38	17.72	25.31	3.183	29.5093	0.631	0.217333	0.14
30.79	23.99	23.1	24.24	3.125	16.6967	0.639	0.986	0.147
31.4423	22.2023	19.63	13.98	2.856	13.9767	1.32633	0.852	0.299
31.6323	19.6523	19.37	17.48	2.946	23.4213	0.971333	0.306333	0.121
32.4623	26.7288	23.3513	18.2	1.01067	26.2013	1.18933	1.509	0.114
26.3423	26.3688	23.9413	20.67	1.43567	18.7843	1.15233	0.479	0.019
32.9523	18.8843	24.9913	19.4	0.190667	33.78	0.979333	0.699667	0.136
30.7323	19.7143	22.5713	15.4	2.56467	8.82867	1.21233	-0.0143333	0.043
23.183	25.22	23.2313	22.4	2.41867	6.69567	1.31733	0.703	0.107
30.003	23.2053	24.1613	18.5723	2.22067	25.3933	1.24833	0.639	0.024
30.453	26.5013	22.7613	25.2523	40.6923	22.946	1.39533	0.467667	0.218
21.233	19.0213	23.3613	24.4223	40.1223		1.04333	0.613667	0.117
19.173	22.6213	26.3413	13.2923	36.6423		1.02733	1.69267	0.049
31.33	25.424	25.3213	15.8723	0.800667		1.19533	0.606667	-0.011
30.98	18.954	23.4113	24.413	1.05767		1.25833	0.460667	0.071
29.844	27.704	25.2013	24.333	0.624667		1.37133	1.901	0.01
28.374	31.544	23.2513	26.713	0.872667		1.22433	0.771	-0.009
31.774	23.602	23.0313	22.7813	0.550667		0.668533	3.02	0.048
27.414	23.2187	23.2213	23.5613	0.770667		0.595533	1.083	0.088
	26.9787	23.2313	13.333	0.557667		0.525533	2.67233	0.243
	23.7487		21.893	2.23273		1.22953	0.282	0.137
	22.5093		25.243	2.54973		0.681533	1.074	0.219
	23.6293		12.403	2.60873		0.737533	0.822	0.138
	20.132		16.943	2.76773		0.575333	0.285333	0.064
	30.412		13.4988	2.722		0.772333	0.453	0.076
			25.4988	2.584		0.592333	0.8	0.07
			23.3987	2.633		0.586333	1.029	0.043
			20.8988			0.561333	0.613
			19.6388			0.712333	2.45633
			25.806			0.645333	2.81433
			26.696			0.766333	1.45733
			19.9543			0.534333	1.27567
			21.9543			0.671333	2.71453
			19.8343			0.767333	0.697
			23.7543			0.808333	3.214
			27.9643				1.683
			26.7443				0.613733
			16.3343
			17.0743
			21.5643
			24.3043
			21.9643
			22.5853
			17.6553
			17.5353
			26.8353
			22.7953
			18.4053
			18.6253
			22.7153
			18.1653
			22.8153
			21.3513
			22.854
			12.544
			22.672
			9.602
			22.082
			17.6293
			22.402
			19.132

## Sheet: Figure 4
Figure 4. Activity of large rod-shaped MOB under hypoxic and anoxic conditions determined by nanoSIMS analyses.
Large rods (excess 13C at%, hypoxic, 1 day)	Large rods (excess 13C at%, hypoxic, 2 days)	Large rods (excess 13C at%, hypoxic, 5 days)	Large rods (excess 13C at%, anoxic, 1 day)	Large rods (excess 13C at%, anoxic, 2 days)	Large rods (excess 13C at%, anoxic, 5 days)
21.18	29.1087	51.8307	24.6393	38.5988	32.9187
23.38	39.4387	50.5207	29.5093	35.6487	42.6337
23.99	39.939	34.2207	16.6967	41.7387	44.1833
22.2023	36.859	33.2507	13.9767	30.278	47.1433
19.6523	37.439	35.7007	23.4213	29.5535	52.5133
26.7288	28.0297	48.6783	26.2013	27.9435	41.1687
26.3688	35.2717	41.2883	18.7843	26.7535	47.4587
18.8843	34.9773	37.4683	33.78	29.9035	41.3103
19.7143	28.0477	45.5383	8.82867	39.179	50.6003
25.22	34.1477	51.116	6.69567	28.2883	51.6403
23.2053	32.0747	50.606	25.3933	32.454	56.2103
26.5013	41.5547	45.576	22.946	35.6873
19.0213	41.1747	51.8575		41.1673
22.6213	32.451	38.4063		25.7173
25.424	38.9927	34.9563
18.954	37.8227	48.8263
27.704	39.3227	37.42
31.544	36.6727	39.94
23.602	34.7277	44.37
23.2187	34.5957	49.52
26.9787	35.6757	44.06
23.7487	37.0257	51.925
22.5093	36.5357
23.6293	32.4353
20.132	35.3853
30.412	41.0227
	38.7027
	32.5877
	31.82

## Sheet: Figure 5a
Figure 5a. Abundance, phylogeny and metabolic activity of methane-oxidizing bacteria in the hypolimnion of Lake Zug.
Order	Water depth	Relative abundance (%)
Methylococcales	123 m	0.899815
Methylomirabilales	123 m	0.0358901
Betaproteobacteriales	123 m	5.54502
Oceanospirillales	123 m	6.35254
Frankiales	123 m	5.55527
Microtrichales	123 m	8.51107
Sphingobacteriales	123 m	1.84578
Anaerolineales	123 m	13.2819
Phycisphaerales	123 m	5.34762
Others	123 m	52.6251
Methylococcales	135 m	7.15385
Methylomirabilales	135 m	1.33888
Betaproteobacteriales	135 m	11.5593
Oceanospirillales	135 m	5.29522
Frankiales	135 m	7.58004
Microtrichales	135 m	5.27859
Sphingobacteriales	135 m	6.76715
Anaerolineales	135 m	5.55925
Phycisphaerales	135 m	5.29314
Others	135 m	44.1746
Methylococcales	160 m	19.7294
Methylomirabilales	160 m	1.43807
Betaproteobacteriales	160 m	16.3973
Oceanospirillales	160 m	6.20169
Frankiales	160 m	4.57896
Microtrichales	160 m	4.20636
Sphingobacteriales	160 m	3.39745
Anaerolineales	160 m	3.12944
Phycisphaerales	160 m	2.3385
Others	160 m	38.5828

## Sheet: Figure S1
Figure S1. Lake Zug water column profiles recorded in October 2018 and May 2019. ND = not determined.
		Physico-chemical data of the water column			Methane oxidation (MO) rates
Campaign	Water depths (m)	Methane (µM)	Nitrate (µM)	Nitrite (µM)	Aerobic MO to CO2 (µM d-1)	Anaerobic MO to CO2 (µM d-1)	Aerobic MO to biomass (µM d-1)	Anaerobic MO to biomass (µM d-1)
October 2018	148	0.0926255	17.793	0.035	ND	ND	ND	ND
October 2018	151	0.125436	17.389	0.024	ND	ND	ND	ND
October 2018	154	0.100348	16.516	0.027	ND	ND	ND	ND
October 2018	157	0.0530061	17.653	0.018	ND	ND	ND	ND
October 2018	160	0.436391	15.635	0.049	0.59±0.17	0.21±0.04	0.51±0.11	0.19±0.01
October 2018	163	1.37538	12.684	0.035	ND	ND	ND	ND
October 2018	166	0.887035	12.878	0.107	ND	ND	ND	ND
October 2018	169	1.68546	10.608	0.111	4.30±0.89	0.72±0.10	1.42±0.25	0.43±0.07
October 2018	172	2.10781	8.988	0.024	ND	ND	ND	ND
October 2018	175	12.5867	6.11	0.029	ND	ND	ND	ND
October 2018	178	20.259	7.305	0.033	ND	ND	ND	ND
October 2018	181	28.0465	4.823	0.042	4.05±0.21	0.99±0.04	2.10±0.36	0.38±0.09
October 2018	184	39.2976	5.669	0.041	ND	ND	ND	ND
October 2018	187	46.6658	0.197	0.052	ND	ND	ND	ND
October 2018	190	70.0478	0.204	0.047	ND	ND	ND	ND
May 2019	140	NA	16.391	0.011	ND	ND	ND	ND
May 2019	150	NA	16.445	0.029	ND	ND	ND	ND
May 2019	160	NA	15.174	0.021	ND	ND	ND	ND
May 2019	170	NA	12.046	0.043	ND	ND	ND	ND
May 2019	175	NA	12.735	0.05	1.55±0.14	0.12±0.01	0.59±0.14	0.06±0.00
May 2019	181	NA	9.424	0.029	1.67±0.14	0.09±0.01	0.50±0.15	0.04±0.00
May 2019	185	NA	7.337	0.025	1.49±0.13	0.12±0.00	0.64±0.10	0.05±0.01
May 2019	189	NA	5.739	0.031	ND	ND	ND	ND

## Sheet: Figure S2
Figure S2. Total abundance and population biovolume of gamma-MOB in the hypolimnion of Lake Zug.
	Cell counts				Biovolume
Water depths (m)	Mγ84+Mγ705-stained: small rods (cells ml-1)	Mγ84+Mγ705-stained: large rods (cells ml-1)	Mγ84+Mγ705-stained: cocci (cells ml-1)	filaments (cells ml-1)	Mγ84+Mγ705-stained: small rods (µm3)	Mγ84+Mγ705-stained: large rods (µm3)	Mγ84+Mγ705-stained: cocci (µm3)	filaments (µm3)
115	13370.6	1709.03	675.568	64.3398	21252.2	12618.4	2150.73	3558.14
120	7137.7	1105.84	205.141	16.085	11345.1	8164.83	653.085	889.534
125	17190.8	1407.43	930.63	209.104	27324.2	10391.6	2962.74	11563.9
135	25434.3	4322.83	804.248	514.719	40427.1	31917.1	2560.39	28465.1
140	28349.7	6433.98	650.547	273.444	45061	47504.5	2071.07	15122.1
145	18598.2	3809.59	337.018	209.104	29561.3	28127.6	1072.93	11563.9
150	22921.1	4825.49	163.576	273.444	36432.3	35628.3	520.757	15122.1
155	26841.8	4724.96	944.117	353.869	42664.1	34886.1	3005.68	19569.8
160	23624.8	5428.67	441.8	337.784	37550.8	40081.9	1406.51	18680.2
165	12968.5	3015.93	617.662	595.143	20613	22267.7	1966.38	32912.8
170	7640.35	2312.21	522.761	450.379	12144.1	17071.9	1664.25	24907
180	17291.3	2714.34	882.61	880.44	27484	20040.9	2809.86	48690.3

## Sheet: Figure S3
Figure S3. Time course of 13CO2 production in hypoxic and anoxic incubations. MO = methane oxidation.
Process investigated	Depth (m)	Time (days)	13CO2 (nM)
Aerobic MO (with ca. 10 µM O2)	123	0	0
	123	1	-0.518561
	123	2	0.272311
	123	5	4.47306
	123	8	14.3022
	135	0	0
	135	1	0.656817
	135	2	2.73504
	135	5	4.53492
	135	8	9.7199
	160	0	0
	160	1	0.328735
	160	2	1.70992
	160	5	5.71385
	160	8	9.09315
Anaerobic MO (with ca. 20 µM 15N-labelled nitrate)	123	0	0
	123	1	0.113299
	123	2	0.202036
	123	5	0.387064
	123	8	0.554277
	135	0	0
	135	1	0.216571
	135	2	0.517979
	135	5	0.825218
	135	8	1.54696
	160	0	0
	160	1	0.134573
	160	2	0.255874
	160	5	0.295028
	160	8	0.546412

## Sheet: Figure S4
Figure S4. N2O production in anoxic 15N-labeled nitrate-amended incubations.
Depth (m)	Time (days)	45N2O (nM)	46N2O (nM)
123	0	0	0
123	1	0.64228	0.0678474
123	2	0.832153	0.0975799
123	5	0.870167	0.21671
135	0	0	0
135	1	7.37098	2.13091
135	2	6.57668	4.23531
135	5	15.6793	19.784
160	0	0	0
160	1	0.0941473	4.15418
160	2	0.049973	4.8756
160	5	0.47719	41.8293

## Sheet: Figure S6
Figure S6. 15N assimilation by MOB in anoxic, 15N-nitrate amended incubations.
Filaments (excess 15N at%, 1 day)	Filaments (excess 15N at%, 2 days)	Filaments (excess 15N at%, 5 days)	Large rods (excess 15N at%, 1 day)	Large rods (excess 15N at%, 2 days)	Large rods (excess 15N at%, 5 days)	Cocci (excess 15N at%, 1 day)	Cocci (excess 15N at%, 2 days)	Cocci (excess 15N at%, 5 days)	Small rods (excess 15N at%, 1 day)	Small rods (excess 15N at%, 2 days)	Small rods (excess 15N at%, 5 days)
0.0263	0.0583333	0.071725	0	0.211	0.247425	0.00353333	0.0335	0.0704	0	0.0914	0.045625
0.0247	0.0591333	0.096925	0	0.0349	0.9997	0.00273333	0.0301	0.485833	0.0106333	0.0228	0.0983667
0.03	0.0503333	0.121825	0.00603333	0	0.607467	0.0100333	0.0225	0.0776	0.0335	0.0453333	0.0747667
0.0318	0	0.101367	0.00643333	0.480925	0.555967		0.0214	0.0722	0.0184	0.0483333	0.0429
0.0362	0	0.113167	0.00393333	0.461625	0.497367		0.0165	0.0829	0.0108333	0.0369333	0.149533
0.0229333	0.00256667	0.109567	0	0.492325	1.28343		0.0294	0.0757	0.0187667	0.0609333	0.0694333
0.0259333	0.0816667	0.154467	0.0213333	0.524725	0.867433		0.0324	0.0866	0.0280667	0.0420333	0.0745333
0.0160333	0.0138667	0.087	0	0.561	0.389267		0.0084	0.0753	0.0167333	0.0710333	0.0334667
0.0571333	0.0826667	0.0993	0	1.31233	0.438167		0.0179	0.0782	0.0115667	0.110925	0.0711
0.0237333	0.00646667	0.1022	0.943533	0.939233	0.242767		0.022		0.00673333	0.00285
0.0198333	0.0771667	0.0510667	0.775533	0.4323	0.239467		0.0676333		0.00863333	0.01425
	0.0106667	0.0445667		0.4263			0.0950333		0.0044	0.06855
	0	0.0547667		0.108			0.0279333		0.0079	0.02285
	0.00236667	0.0630667					0.0566333		0.0855	0.0123
	0.0381333	0.0778667					0.0321333		0.0228333	0.0475333
		0.0516667					0.0274333		0.00433333	0.0404333
		0.0527667					0.0365333		0.0323667	0.0511333
		0.0611667					0.0438333		0.0182667	0.0561333
		0.1297					0.0150333		0.0410667	0.0387
		0.1294					0.0261333		0.0223667	0.0644333
		0.1336					0.0325333		0.0414	0.0358333
		0.1199					0.0383333		0.0215333	0.0400333
							0.137933		0.0387333	0.0271
							0.206333		0.0113333	0.091
							0.0261333		0.00736667	0.0444
							0.339733		0.0069	0.071
							0.148533		0.000233333
							0.0325333		0.0311333
							0.0403333		0.0237333
							0.0283333
							0.0324333
							0.0416333
							0.0436333
							0.0142333
							0.0166333
							0.0295333
							0.1237
							0.0394
							0.1038
							0.0249

[truncated: 1 more sheets: Figure S7]
